# Supplementary material for: Genome-wide identification and expression analysis of Ubiquitin-specific protease gene family in maize (Zea mays L.)
Source: BMC Plant Biol. 2024 May 16;24:404. doi: 10.1186/s12870-024-04953-5 (PMC11097515; doi:10.1186/s12870-024-04953-5)
Supplement: Supplementary file 1 — Supplementary Material 1. [file 12870_2024_4953_MOESM1_ESM.xls]

## Sheet: Sheet1
Genome-wide identification and expression analysis of Ubiquitin-specific protease gene family in maize (Zea mays L.)
Supplementary Table 1. Primer sequences for RT-qPCR of the ZmUBP genes
Primer name	Forward (5'-3')	Reverse (5'-3')
ZmUBP6	GCTCTGTTAGGCAGGCTATGT	GCGTCGGAGTTGCTGAAGA
ZmUBP7	CAGGTCTACGATCCCGACTTC	GTGTTGCCGAGGTTGTTGAG
ZmUBP14	CAACAGCCTAAGCCTCAACCA	TTCAGCACATCGCCAACAGT
ZmUBP17	AACGACTTGCTGGATGAGGAG	GCTGCTGCTGGAGTGTGAT
ZmUBP30	CAACCACTTCGCACTGTTAGC	CGGCACATCAACTCCATCCA
ZmUBP35	AGACGCACGGCACAATCAT	TTGAGAGGCTGGAGCATCTTC
ZmUBP37	TCTGTGCGATGTGCTCCAAG	AGCCCTACTCCAGCCATAACA
ZmUBP42	AGACGCACGGCACAATCAT	TTGAGAGGCTGGAGCATCTTC
ZmActin	GGGATTGCCGATCGTATGAG	GAGCCACCGATCCAGACACT
