# Supplementary material for: Genome-wide identification and expression analysis of Ubiquitin-specific protease gene family in maize (Zea mays L.)
Source: BMC Plant Biol. 2024 May 16;24:404. doi: 10.1186/s12870-024-04953-5 (PMC11097515; doi:10.1186/s12870-024-04953-5)
Supplement: Supplementary file 2 — Supplementary Material 2. [file 12870_2024_4953_MOESM2_ESM.xls]

## Sheet: 新建文件夹 (2)++
Genome-wide identification and expression analysis of Ubiquitin-specific protease gene family in maize (Zea mays L.)
Supplementary Table 2. Protein sequences of ZmUBPs
ZmUBP1	MGKFMHDNPMLSCSEVNRHHYSLAAVAVGLGLGVAGLCKALYSGLSIPWVSPRNLFSGSGRAYYVGGLRNLGNNCFLNVILQALASCDGFISFLDNLLATDGLLPEEKAVRMPLLLALSSLLEDLIIVRDERTVLNPHGVMHALSLYVGHFNLTRQQDASEAFLHLLISLRDEFAHCYVPHRSSLADITLSDSKVYKQREGNLPECKRWKQNLFGPFDGTVGSILSCRNCSSVLSLDFENFHCLPLSPVLNANGDITSGCSLVDCLKYFTVVEHLDNYRCDRCWHIIAAKYLSLRSEVDEEKVSKLQSCVDYGTCSCRDMFPLESLPCSSSSRATKQLIISQCPKILCIHFLRASVGLDGEPIKHQGHISFPLLLNLSPFTGGASSAGPLAMNAQRDGQ…
ZmUBP2	MVDTLTEDNGGDARSSSSEEMPSDQQSHPGDSLAEWRSSEQVENGTPSTSPAYSDNDDDDCGPRPSDLYGKFTWRIDNFSQINKRELRSNSFDVGGFKWYILIYPQGCDVCNHLSLFLCVANHDKLLPGWSHFAQFTIAVINRDPKKSKYSDTLHRFWKKEHDWGWKKFMELSKLHDGFIVEDVLTIKAQVQVIREKTDRPFRCLDGHYRRELIRVYLSNVEQVCRRFIDERRSKLSRLIEDKLGWSSFSGFWLAMDPSVRRHMTREKTETILKVIVKQFFIEKEVTSTLVIDSLYSGLKALEYQSKNKKAIPKLTETDARSTPMVLIDQDMFVLADDVIFLLERAALDTLPHQHLPTKDDKSSQNRTKDGNSGQEFSKDSIERDDRRLIELGWKTLEL…
ZmUBP3	MLQPREADLPALFLVFIVLPVVAYFLLGRWHDAASKKARVSVLAQRAAEEAYREETMACPDIILPGSSLRTMPYFRPMPALRQEYHECATCHAPAKTRCSRCKAVRYCSGKCQIVHWRQGHKETCQKWLGSGSSSFGGSSTEATEQMPFLTNLNSPLPGGDIHLRDLNFDTLSEPSFPTTDGYNLDTDPFLADRSNMNKSNQGIHMSENGAVGVSFEKNNYNADDEIHSPENLSRNKVSNNYFGSDAISGNGDAIYPAKSNAQQPSSCAPDMRKQPKASITVYQPDIGVYLTSDMVSSCEGSYASASEPLQRSLSSGRTIGKANAVNKRPPYPSSKVVSAQKPQDRVSTSYQNDGHEKNPCNKNDQRSTPKCESSQSTSSNLQKFGASKVEVLKKPSKF…
ZmUBP4	MYLSLPLPSTTMRTMTITVFSTDGTSGPSPYTISVPKSGDTRTLINALSSACSLRDDERLLVAEVYNNSLIRYLDEPSEVISLIRDGDRLVAYRLPKDNEDAPIVVFRNQRMESSLSSFGRKSWKTFGTPLVSSLPDTVTGSNIYNLFLKVMTPFRVSRGDAAVADQTLGESSLVDETEDINMSSDASEHTSINNNSVEDETGTEDVMQFFLTNERIPDQRMKIEMDLSITVNDPHKRLHVAVCWEDSGLDQYNFSSLNSLPEVYKAVLFSRRPQDTCSLYACLEAFIKEEPLGPEDMWYCPGCKEHRQASKKLDLWRLPEILIIHLKRFSYSRYTKNKLETFVDFPIHDLDLSKYIGHRCQDVPHNYRLYATSNHYGSLGGGHYTAYVYHEGKKGWYD…
ZmUBP5	MRVFRHAACIITAKPRHPPFQLQARRKRSGTGTAFTLLFLPTLTPHRVPSLALSLSWGRLGDRRRRRLTPGAQVLVGPFAGDEDLPGSVVTDDSAASTTGMRDDENSLSGESFSEWRSCDRADSDTPSTSPPFWDSDGDDDDPGPKPSELFGHHTWRIENFSKEKKREMKSEPFEAGGYKWYILVYPQGCDVSNHLSLFLCVANHDKLLPGWSHFAQFTIAVANIDPKKMKYSDTLHRFWKKEHDWGWKKFMELSKIQDGFLVDDVLEIIAQVQVIREKVDRPFRCLDRPYRRELIRIYMTNVEQIYRRFVEERRSKLSKLIEDKMKWSSFRAFWSAIDPNTRHHMSREKTETILKILVKQFFVEKEVTSTLVMDSLYTSLKALEYRMKSKKCKTKLAD…
ZmUBP6	MVVPRAPEQTQQDQDEEMLVPHQDAIEGLQKDVLEGPQPMEEFASAVENQIIPDTSTSRFTWYIENFSKRNVRKHYSDDFTVGGYKWRVLVFPRGNNVDYLSMYLDVADSNLMPPGWSRNAQFSLAVVNQLDSKASLRKEATHQFNSRESDWGFTSFMPLLDLYDSSKGYVVNDKCIIEAEVAVRKTLDFWNYDSKRMTGYVGLKNQGATCYMNSLLQTLYHIPYFRKAVYHMPTTENDTPSGNIPLALQSLFYKLQHSDNSVATKELTKSFGWDSYDSFMQHDVQELNRVLCEKLENKMKGTTVEGAIQKLFEGHHMNYIECINVESKSTRKESFYDLALDVKGCSDVYASFDKYVAVERLEGDNKYQSEEHGLQDAKKGMLFIDFPPVLQLQLKRFE…
ZmUBP7	MNKPAVGSETSDANHDLKSSNGKSKHMPSEAVCTSAEIPGGHKSNSTVEIDQNIQSVDSSKMGSSIKHANFVEDGSSTVDLNEALPCNSHSSSPNINGHSSFVNEEFCNHSKEHQRAKDASVVEDCSQTSSTRELEDSSIPHAAASVVLESKSSRTPIHVELERSKTKSAGNDSIQSTKPVPSALTVDKATSVRGSLSITPNNSSKVADSLPDRSFKPSDRSGSTTNNLATSLKKMVRQQTAPKVVRHYPSESTLFPYELFVKLYSKVELHPFGLHNLGNSCYANAVFQCLMFTRPLTTYLLEGLHSKNCSQNGWCFMCEFEKLIVEGKRRKIALSPTGILSHLNDIGSSFGPGKQEDAHEFLRYAIDAMQSVCMKEARKGGVLQSAEETTLVQLIFGG…
ZmUBP8	MDLLRSHLHKVRIPEPTNRIHKDECCVSFDTPRSEGGLYVDMVSFLGFGREYVEWNFEKTGNPVYLHIVQRRKPEPDEADRPLKKPTLLAIGVEGGFGDQEPEYDETFEIVILPDFICLPFPSVDLPEKVRLAVDKVLLAESADRKEQLAAWVADKKNISAYAMDLQQLDNGVIVPPTGWKCSKCDKTENLWLNLTDGMILCGRKLWDGSGGNNHAIEHYEQTKYPLAVKLGTITADLEAADVFSYPEDDSVEDPLLAQHLSHFGIDFSSLQKTEMTTAERELDANTNYDWNRIQESGKDAELLFGPGYTGLANLGNSCYMASIMQVMFSIHPFISRYFEKQSLKAAFATAPADPTVDLNMQLTKLAHGLLSGKYSAPAKEGQEGIRSRMFKSVITANH…
ZmUBP9	MAPTAESSSPPPQRRPRTGPPPGLKNLSNTCYLNCVLQCLASTPPLATFCLASGHSDICKKVSPNRDKECAFCVLERQIARLLRADAGALDSPAKVIRCMPLFAEHFRWGRQEDAHEFLRYVVDACHTAGLRTRKLLLAKGANGNCGEDGRGQGACLVMRETFGGALLSQVKCLVCNRESNKTDEIMDISLDLPGSSSVADALARFFKPEILEGANKYSCERCKTLTSAQKQMFMLRAPKVLVIQLKRFEGINGGKINRNIEFKETLGISDCMYNKSQDPQPVYNLFGCIVHSGLSPESGHYYAYVKDPSGQWFCCNDSHVSLSSSQNVLSEKVYILFYILNSKTQKSSTNGYSFTAAKPFSTNVIDISSTSPSETSKIPLVKQNDLRLAKGNVLMPLR…
ZmUBP10	MSQRPRKKNREKTHPEKQTKNPQSMKPTTSAAAAAVAAVTVTTDDPSPSPSDSTSATFTVDRRGDASASCRWTLPDFPRTRARTFYSRYFEVGGFDCRLLLYPRGDSQALPGYLSLYLQVLDPKAPVSSSSSTTTTTSSKWDCFLSYRLSVVHPTDPAKSLGRDSWHRFSSKKRSHGWCDFAPSSSAPFLFQPHDALVISADISVLSEAASFSDADGRFNWKVLNFGLFREMIRTQKIMSPAFFPASASAGGTDCGLRISVYQSNVSGAEHLSVCLESKEPVVQVASGSSALASGGTGSGVPDGDRGCWCLFRISILNQRSGGSHIHKDSYGRFGADSASLGWGEYIKMDEFLAADGGYLVDGAVVFSASVHVIKESNSFSRSLPMVPGICGAGGGRAG…
ZmUBP11	MVMGASGSKLEKALGDQFPEGERYFGLENFGNTCYCNSVLQALYFCIPFREQLLEYYANNKTPGDAEENLLTCLADLFMQISQAKKKTGVIAPKRFVQRVKKQNELFRSYMHQDAHEFLNFLLNELVDILEKESSAAKDSPQSSSPEKAPNGPVQPLANGVKKEPPVTLVHKSFQGILTNETRCLRCETVTARDETFLDLSVDIEQNSSITSCLKNFCSTETLNAEDKFFCDKCCSLQEAQKRMKIKKAPHILVIHLKRFKYIEQLGRYKKLSYRVVFPMELKLSNSSDDVDTEYSLFAVVVHVGSGPNHGHYVSLVKSHNHWLFFDDENVEMVEEQTLQTFFGTSHEYSGNTDHGYILFYEGLGGKS
ZmUBP12	MSGGEKMLLFGSFTEDETKLFQGQPLKSPNKSVSKECERTEIQFGTLNFSVLSLEKVSTSSVVLPAKSANSETSAITKENTCSNEKKAAGSSLPNGRAILANGCPPVNVPANNDLFENVKKTEAVVPPVVPVKSISNPTPQMTLEVHNDGTEPTQSRKLDKEREITENGSPIVDTPIAAAPAEEAVTNLNKKTSQNMPLIPQGLRNTGNICFLNATLQALLSCSPFVHLLQDLRNRSIPKFGYPTLRAFVELISQFDVLDESVNKKKEKATTVAAKPLNPAMFDDVLRNFTPDVPAGITARPRQEDAQEFLSFAMDRVHDELLKLNGNGLDSKEGMVVSSSADDAWETVGRKNKSAIVRTHSFVPSELSAIFGGQLQSVVKAAGNKASATVQPFLLLHL…
ZmUBP13	MAGALAEDNAGDGRSSSTEEMSSDDQIHSENPLSEWRSSQQVENRVPPTLRIYLGNDDDDDFSYGPRPSELYGKFTWRIDYFSQINRSELRSTSFDVGAYKWYILIYPRGCGVCDHLSLFLCADHNKLLPGWSHFAQFTIALINKDPKKSKYSDTLHRFWKKEHDWGWKKFMELSELHDGFIVQDALTIKAQVQVIREKIDRPFRCLDGQYRRELIRVYLSTVEQIYRRFIDEKRRMFSRLIEDKLGWSSFSGFWLAMDPSVRRHMTREKTETILKVVVKQFFIEKEVTSTLVFDSLYSGLKALEYQSNNKKGIPKITEADARSTPMVLIDQDMFVLADDALLLFERAALDTQSHQPLPKKDDKGSPNRTKDDTSSDEFDKDSIERDDRWLEELGCKTL…
ZmUBP14	MNKPAVGSETSDLNHNLKSSNGKSKHTLSEAVCTSAKVPGGHQSNSTVEISENVPVSVDSSKMGSSMKHANANFGEDGSSTKDLNGVSPCKSQSSPSNINGHSSFVNDEFCNHSKEHQRAKDGSVVDDCLQTSSTRELEDSSIPQAAAYAVLEPKSSRTPIHVELERSKTKSVGNDSIQSMKPVPSALTVDKATSVRGNCSITLNSSKVADNLPDRNFEPSDRSGSTANNLATSLKKMVRQQTAPKVVRHYPSESTLFPYELFVRLYVKVELRPFGLHNLGNSCYANAVLQCLMFTRPLTTYLLEGLHSKNCSQNGWCFMCEFEKLIVEGKRRKIALSPTGILSHLNDIGSSFGPGKQEDAHEFLRYAIDAMQSVCTKEARKGGVLRSAEETTLVQLIF…
ZmUBP15	MPTVSVKWQKELFPGIEIDTSQPPIVFKTQLYTLTGVPPERQKIMVKGGILKDDADWSTLGVKDGQKLMMIGTADEIVKAPEKGPVFVEDLPEEEQVIALGHSAGLYNLGNTCYMNSTLQCLHSVPELKSALLSYSDTVRGNGIDQASHNLTVATRNTFGDLDQSVRPVAPLQFLQTLRKKYPQFAQQHNNVYMQQDAEECWTQLVYTLSQTLTSDSSESAALPMKQLFGIDLVSRVHCAESGEESMETESVYSLKCHISQDVNHLHEGIKHGLKTELEKASPTLGRTAVYTRESRINELPRYLTVQFVRFFWKRESNQKAKILRKVDYPLELDVYEFCSDELKQKLQAPRQMLRDAENAKFGLKAQGKASGFKENEGSSSSAGESSSMDIDKAESSLP…
ZmUBP16	MGAAGSRLEKALGEQFPEGERYFGLENFGNTCYCNSVLQALYFCVPFRDQLLEYYANNKNTGDVEENMLTCLADLFSQISSQKKKTGVIAPKRFIQRLKKQNEIFRSYMHQDAHEFLNFLLNELVDILEKEHNAARESLQNLSLQKNSNGPIDGQPNGSHKELAVTWVHKCFQGILTNETRCLRCETVTDRDETFFDLSLDIEQNSSLTSCLKNFSSTETLNAEDKFFCDKCCSLQEAQKRMKIKKPPNILVIHLKRFKYIEQLQRYKKLSYRVVFPLELKLLNTVDNSDLEYSLFAVVVHVGSGPNHGHYISLVKSHNHWLFFDDENVEMTDESMVQAFFGSPQEFSGNTDNGYILFYESLAERS
ZmUBP17	MAGTIIMDDSAASTSGLGDHNVSADSLSEWRSCEHVDNGIPSTSPPFWDTDSEDDDPGPRPSDLFGRYTWKIENFSKEKKREMKSEPFEAGGYKWYILVYPQGCDVSNHLSLFLCVANHEELLPGWGHFAQFTIAVGNLDPKKVKYSDTLHKFWKKEHDWGWKKFMELSKIQDGFLVDDVLEIIAQVQVIREKADRPFRCLDRPYRRELLRVYMTNIEQIYRRFVEERRRKLIRLIEDKMRWSSFRAFWLAIDPTTKHRMSREKSDIILKMVVKNFFVEKDVTSTLVMDALYTGLKALEACSNGKKGMVTSIDLEELSASMVHVDMDMFVLAGDFITLIERAALEPLSCQSLSPKGDKCSQTRAKDGGTGEINKVPIEHQERRLTELGQKILEIFVLSH…
ZmUBP18	MVTPPTVEQEDEEMLVPRQEAVDTDAAQPMEVVAQTEVVSTAESQPVEDPQTSRFTWTIENFTRFSEKKHYLEVFVVGGFKWSVLIFPKGNNVDHFSMYLDVADSTSLPYGWSRYAQFSLAVVNQIQPEFTIRKETQHQFNARESDWGFTSFMPLSELYDASRGYLVNDTVVVEAEVAVRRIVDYWTYDSKKETGYVGLKNQGATCYMNSLLQTLYHIPYFRKAVYHMPTTENDIPSGSIPLALQSLFYKLQYSDSSVATKELTKSFGWDTYDSFMQHDVQELNRVLSEKLEDKMKGTVVEGTIEQLFEGHHINYIECINVEHKSNRKESFYDLQLDVKGCRDIYSSFDKYVEVERLEGDNKYHAENHGLQDAKKGVLFLDFPPVLQLQLKRFEYDYMR…
ZmUBP19	MADTRARPWEADESSRSRDSKVPRLDLLAASAAEEEEKVKHLLGQEECTEMTGHDPCCDHVPTDSYHNDILISSLLSDDAGNCQDCRGRRREEADGPGGRPMYRRIMVCLECGRHSCGDSTSYIPYGHAQDHANQEKHWVAAMFDDPQAGFCFKCEHEVPVYPEPDEMEMITGEIQAGGGGGGGGHAFGFDMSRDLATVLLNLGDAWCAAADLGSVNAQGYAIRGMPNRGNTCYMNAMVQCLLALDKLRARMLGPDTPPGHLGMALKELFVEASAAGSAGGMLNPDKLLRSVRLHAGKYEPYTMHDSYELLESLRSALHDEEEGIQAPYRERGAPTVIDAVFKGELCDTRSCKDCQSASAFHGEFWELSLSLPSKEDLCENFASSSQRASKNLNPQPEK…
ZmUBP20	MSRPNTRNKNKRPRADESNSPSVAVFKKIHSTGDISKSDICQLYMVWKPLCHGCHGNSKDSPNCFCGLIPIGNGVRKSGLWQKTQEIIRGLGPNPSSDLRDSSETPAGLTNLGATCYANSILQCLYMNTSFRSGIFSLDLDVLKKHPVLDQLVRLFAQLQSSKMAFIDSTPFIKALELDNGVQQDSHEFLTLFLSLLEQSLSHSKVPGTREIVQHLFRGSVSHVTRCSSCGKDSAASSKSEDFYELELNIKGFNNLEESLDDYFSEEGLVGENQYFCESCQKRVDATRCIKLRSLPPVVNFQLKRYVFLPKTTTKKKISSSFSFPGQLDMGKRLSNPTSSYTYELAAILIHKGTAANSGHYVAHIKDESNGQWWEFDDETVSKLGLHPFGENLGKTSNK…
ZmUBP21	MSTPSVPPPCPHLAAHRLSSRPLRFLRRCLRVRPLGRPEIRRDPRELPRCSPCSAASPSPTSRLYACLSCAAVFCPSHAATHASASAGPGHQIAVDVDRAELFCAACGDQVYDPDFDHAVFLAQSSSLLPSTSTSSASASASPALRKRRRVDYRAWAPDPAEFALMTSADPTTSASASAPAGLRGLNNLGNTCFMNSVLQALLHAPPLRNYFLGDRHNRFLCPRRTPVRHRASDADRVACLACDLDEIYSAAFSGDRTPYSPAKFLYSWWQHASNLASYEQQDAHEFFISILDHIHENIKDDQQKSYAQGHGDCCIAHRVFSGILRSDVTCTSCGFTSTTFEPCMDISLDMDAGDNSSFGVANTKSHVRNGERGLAGVNSKVLTLMRCLERFTRSERLD…
ZmUBP22	MTMMTPPPLEQQEDDEMLVPHQELPVAGPEAAPQPMEVVAQTEPATTAESQPPEDPQTTRFTWTIESFSRLNTKKHYSDVFVVGGYKWRVLIFPKGNNVDHFSMYLDVADSGNLPYGWSRYAQFSLAVVNQIHPKYTIRKDTQHQFNARESDWGFTSFMPLSDLYDPSRGYLVNDTIIVEAEVAVRRMVDYWTYDSKKETGFVGLKNQGATCYMNSLLQTLYHTPYFRKAVYHMPTTENDMPSGSIPLALQSLFYKLQYSDNSVATKELTKSFGWDTYDSFMQHDVQELNRVLCEKLEDKMKGTVVEGTIEQLFEGHHINYIECINVDYKSNRKESFYDLQLDVKGCRDVYASFDKYVEVESLEGDNKYHAERYGLQDARKGVLFLDFPPVLQLQLKRF…
ZmUBP23	MAPSAIAAQICLTHEGEDQIRSTMATRDKLRAMDLYEILLLTTRPARRASTSSIYRYGSGGTSLCSATRSSEGGRARGTPDRRGKHLPLLCPTLLPMPSAPPSSDLPQQRTPLLTMPRLASPTVKAASMSVAPFHSHARRELRRPRPSPPEPRSAPLPRPTPSAQLTPPRVIDPAPLAPHQSRQNPIAAAVNLAATSTCSKCRRRPTSSSSQNQLTISDVARKAFLHSVCDSSLYTCSSLTSTRSKTRKLRSGACGHPAVDQAPPLLFLPDDDDVSPDASPSLAHLGIDPRISTPTPTSPRCRTSPDLPPWTSMTYHPMSPCLWRTQAMRAPAPTLGTICPLMWGCTGSNSNQLCWLSGEEDIKMSSLIGLECLHQTLTTVAKGISIKRIDELKFLCEP…
ZmUBP24	MAKLARSPTTSPPAAAADKHRSAAGSGLRSLASAASGWWDRWTVIGSGLSKLERAFGDQFPEGERYFGLENFGNTCYCNSVLQALYYCAPFREQLLEYYRRNRNLEDAEENLLTCLADLFSQISASKKKTGVIAPKRFIQMVRKLNEYFRGYMHQLLMELEKNHWLHGYIRIFRCLMCETITAKDETFFDLSVDIEQNSSLTSCLKNFFSTETLNADDKFFCDKCCSLQEAEKRMKIKKAPQILVIHLKRFKFIEQLNRHKKLSYRVVYPLELKLSSNSADADCEYSLFAVVVHLGSGPNQGHYVAMIKSHDHWLSFDDDNVEMIPESTLQTFYGSYHEYSGNTDHGYILFYGRIGGSGNEKTDSSDGV
ZmUBP25	MTIPSAEGFLQASSCLPCTATEEREVVDALTKEAEKNVKHGDLRYLVSQSWWMEWQGYVGLVNYGESGTEQFPQATNRPGEIDNSKLVLAERINGSEEPELQRTLREGEHYTLVPQEVWQRLYEWYKGGPEIPRKVIFDNPTDKTYVVDVYPLCLKLIDARDDSEKVFRISRKAKVHELYSMVCSLMSVEQSEIVIWDYYRRTKGKELTNQNDTLEEAQLSMDQEILLEMKLGGGSSGFSARSTNDELALIPLEPSTSSFSIAGGPTFSNGFSSGIGSSFSQDNSFSPLLRDGEDGYNSLSNGTKDDTHGLSGLHNLGNTCFMNSAIQSLVHTPPLVQYFLEDYTCEINKENPLGLQGELAIAFGELLRKLWSSGRTSIAPRAFKSKLSRFAPQFSGYN…
ZmUBP26	MGKNEKAKRKNPRKAHERDLPASSSEVGPGDAASQDASHSAEEAAASANGREHCGHYGRDNAHLDKVLLEILSSKHVASCEHCREDAPRKKGGAGSREKGGKQKKKGGASKGATAKAQAKADTSHTWVCLDCGRHFCGGAADDTKPYGHARRHAKQDRHWWAARYDDPTVAYCLSCEKEVSVEMPKLETVVAPAVEDKVAGAADTDLCGLVNPDANVIKGLPNLGNTCFFNAVLQSILAVDRLRRKMLGPDVPTGALAMSLKKLFAETSASNHAGGMLSPKNLFSSICSKYPQFRGYQMQDSHELLRCFLDGLRMEETEARKLAEEASDAGVPTIVDSIFGGQLSSTVSSTECSHSSVKHDQFLDLSLPVPSRRPPTKSVSSPPVKRTKQSIRDRNKNR…
ZmUBP27	MAGSAVTDDSAASTTGMRDDERSLSGESFSEWRSCERADSDTPSTSPPFWDSDGDDDDPGPKPSELFGRYTWRIENFSKEKKREMKSEPFEAGGYKWYILVYPQGCDVSNHLSLFLCVANHDKLLPGWSHFAQFTIAVANIDPKKMKYSDTLHRFWKKEHDWGWKKFMELSKIQDGFLVDDVLEIIAQVQVIREKVDRPFRCLDRPYRRELIRIYMTNVEQIYRRFIEERRSKLSKLIEDKIKWSSFRAFWSAIDPNTRHRMSREKTDTILKMLVKQFFVEKEVTSTLVMDSLYTSLKALEYQMKGRKGKTKLADLEELPAPMVHVDMDMFILADDVIALLERAALEPLPCQPLAPKDDKTSQPRMKDGSSGEVYNVSMEREERRLTELGQKILETFVL…
ZmUBP28	MAGTLTEDNGGDARSSSTEEMPSDQQSHSGDSLAEWRSSEQVENGTPSTSPAYSDTDDDDCGPRPSELYGKFTWRIDNFSQINKRELRSNSFDVGGYKWYILIYPQGCDVCNHLSLFLCVANHDKLLPGWSHFAQFTIAVINRDPKKSKYSDTLHRFWKKEHDWGWKKFMELSKLHDGFIVEDVLTIKAQVQVIREKTDRPFRCLDGQYRRELIRVYLSNVEQICRRFIDERRSKLSRLIADKLGWSSFSGFWLAMDPSVRRHMTREKTETILKVLVKQFFIEKEVTSTLVIDSLYSGLKALEYQSKNKKGIPKLTETDARSTPMVLIDQDMFVLADDVILLLERAALDTLPHQPLPTKDDKSSQNRTKDGNSGEEFSKDSIERDDRRLIELGWKTLEL…
ZmUBP29	MAPTAEPSSRPPQWRPRTGPPPGLKNLGNTCYLNSVLQCLASTPPLATFCLASRHSNQCKKVFPNRDNDCALCVLERQIARLLRADAGALDSPAKVIRCMPLFAEHFRWGRQEDAHEFLRYVVDACHTADLRMRKGLRAAAASGNCGEDVRGQGVCLVMRETFGGALLSQVKCLECKGESNKTDEIMDISLDLPGSSSVADALSRFFHPETLDGANKYCCESCKKLTSARKQMFMLRAPKVLVIQLKRFEGINGGKINRNIEFKEALDLSDCMYNKNQDPHPVYNLFGCIVHSGLSSESGHYYAYVKDVAIDQWFCCNDSHVSLSSSQNVLSEKVYILFYILNSKTQKPSRNGYSSTAAKPFSTNGIGISSTSSSETSKIPLVKQDGLCSTKGNVLMPL…
ZmUBP30	MSSGGEKMLLFGSFTEDETKLLQGQPLKSPTKSVSKECERTEIQFGTLNLSVLNLEKISTSSVVLPAKSAKGETSAITKENACNNEKKAAGSSLSNGGPVLANGCPPVNVPANNGLFENVKTEAVVPPVIPVKIISNPTPQMTLETHKDGTKPTESRKLNKEREITENGSPIVDKHIVAAPAEEAVTSLNKKASQNMPLLPHGLRNTGNICFLNATLQALLSCSPFVYLLQDLRNRRIPKVGYPTLSAFVELISQLDVPDESVIKKNEKVITVAAKPLNPAMFDAVLRNFTPDVPAGITARPRQEDAQEFLSFAMDRMHDELLKLNGDGLNSKEGMVVSSADDDAWETVGRKNKSAIVRTQSFVPSELSAIFGGQLQSVVKAAGNKASATVQPFLLLHL…
ZmUBP31	MGADEQPSPTRKRDREEGEDLSDGGAAEKRPRAEVASLLGLATYEDEEEDEAARGHTNGRHAVEPELEDDEDDDDEDDDVRRAPERRPRQVELRRDCPYLDTVNRQVLDFDFEKFCSISLSNLNVYACLVCGKYFQGRGLKSHAYTHSLEAGHHVFINLQTEKAYCLPDGYEINDPSLEDIRHVLNPRFTKEQVLNLDKNKQWSRALDGSNYLPGMVGLNNIKETDFVNVTIQSLMRVTPLRNFFLIPENYQHSKSPLVHRFGELTRKIWHARNFKGQVSPHEFLQAVMKASDKKFQIGVQSDPVEFMTWLLNTLHAKLKSSKKKNRSIIHDCFQGELEVVKEVHRKHIMEKREDGGELNGEAGSVVGTADGIVTETSKVPFLMLGLDLPPPPLFKDAM…
ZmUBP32	MEVPKAVALVAALALVALGALATRWLQRMEARNEEVRRLALLAAAEEETIAREEAYYYGQYGGFVRSSDLPEAPSLWAAQEVPPAPKEVMAEAAAAAAATVASPTAGKGVCAMCSKPTTLRCKRCKSVKYCTLKCQIDHWRNGHKDQCHPLGHGATQDDTPENVMAGVGLKDMPSGASTTYQICDDNKDMLYSQFTGKAESVDYSKLSTSSKICKVCDGTVHENSCPAHDQHVGLEPEPEQSNKQALGTENHESLRKLPCMPAVDKVPSAQSGTYCLASNQLKREDDPPGPCARPESSGLMPHNSSTEKNYARQQTTTIAARNYPTESTVFAYKKFVELYSFNKLELHPFGLCNLGNSCYANAILQCLAFTRPLTAYLLEGYHSQNCSKTEWCFMCELE…
ZmUBP33	MEMVVAAPALPAEVERALIRDITVAADAHAKEGDTFFLITTRWWQSWIDYLIQDLTGATSNGSHHHEFGSKTPRRPGAIDNTDLIDDVPLEVSNMEIEIHDNLVEGRDYILLPQQVWEKLHGWYGGGPTLPRKAINTGFSQTDLAIEVYPLRLQLILMSRGERTFIRISKKGTVGQLHKMACKVFDLAPDEVCIWDYYGRTKHSLMDSLDKTLDDANIQMDQNILVEVTTDASGSLDGLVKRNNFFESDAPKSGLPDENFAANNYASRSYSSSLTPSIYLRSPNGDLDNVHGSSGMITRGSPLGLTGLLNLGNTCYMNSAIQCLVHTPQFTKYFCEDYHREINRQNPLGNVGELALAFGELLRKLWAPGGRAPVSPRPFKMKLSRFASQFSGYNQHDSQ…
ZmUBP34	MLQPREADVPALFLVFIVLPVVAYFLLGRWHDSASKKARASVLAQRAAEEAYREETMACPDIIPPGPSLRTMPYFKPAPSLRQEYHECATCHAPAKTRCSRCKSVRYCSGKCQIVHWRQGHKETCQKWLGSGSSSFGGSSTEATEQMPFLANLNSPLPDRSNMNRSNQGIHMSENGAVGVSFEKNNYNAADEIHSSEILSGNKVSNNYFGSDAMSGNGDATYPAKSNAQQPSSCAPDVRKQSKASITVYQPDMSVYLTSDMVSSCEGSYVSAGEPLQRSLSSGRTIGKVTVVNKRPSYPSSKVVSAQKSQDKVSTSYQNDAHEKNPCNKNDQRSTPTCESSQSTSSNLLKSGTSKVEVLKKPSKFLKTSLVALINDNKRNKVLFPYEDIVKFFQYEARG…
ZmUBP35	MVMGASGSKLEKALGDQFPEGERYFGLENFGNTCYCNSVLQALYFCIPFREQLLEYYANNKTPGDVEENLLTCLADLFMQISQAKKKTGVIAPKRFVQRVKKQNELFRSYMHQDAHEFLNFLLNELVDILEKESSAAKDSPQSSSPEKAPNGPVQPLANGVKKEPPVTLVHKNFQGILTNETRCLRCETVTARDETFLDLSVDIEQNSSITSCLKNFCSTETLNAEDKFFCDKCCSLQEAQKRMKIKKAPHILVIHLKRFKYIEQLGRYKKLSYRVVFPMELKLSNTSDDVDTEYSLFAVVVHVGSGPNHGHYVSLVKSHNHWLFFDDENVEMVEEQTLQTFFGSSHEYSGNTDHGYILFYEGLGGKS
ZmUBP36	MTPRPHQPAGHLLRGRETLTGARIPLYSMAEQDGDAGQMPPDSVPVVGVGDQNTNQHQPFFSMCQPLRTVSYSNSWDGTCVAAANENDHTGISGTLDREDDSCSRHSINKEVSLVQGVMKMEQSMDGVDVPHGGASEQPEPLGTQQPDSFDEVDLWDVQDNKQALPLNSNQCNFNIGETCDAEDMHFPLSASYRRQPKCVGAGLSNMGNTCFLNATLQCITHTVPLFLKLCSNDHFTPCSYNEDGFCSFCALKEHVDESIRRSGSVIAPTKFRDSLRKLSLDFTPGQQEDAHEFLRCLLDNLHECTLDPKSKSKGSSFEEESIVKEIFGGQLKSHLSCCECGHSSETFEPFLDLSLEIDQVDHLVDALQSFTKVEQVGDSENKLTCESCNARVCKNKQL…
ZmUBP37	MADEDAAETVGAAYMTVPPPLVMPDAAVPPPVAAETVATLPPVSDDDTEAAVAAMLVVLLPPPPEQMVAIPQPFSSESKLPEVTVQALGHLLEEEHPVMAVSDNKESEKQIPRPPPCPSGEQQKPKDDGDLSDDSPSNSTNQSDHIDGEHHYNIPIYRPYKYDPYRFMCRRERRNHWNDDYPYMCGFQNPWNPKTSLHTDDYWSPWPSPEPDQRMERYNSGSCWSWPSPEPDCEKERYTVAAGLSNPHLWTCFLNCVLQCMVHTVPLLLKLRKADHPDPCPRVSIGFCCYCSLKHHVDECMRLSGSSFYPEIFVNHLKSISSNFRSGVQQDAQEFLRCLLDKLDEDSIAPRFSEESSSSEESSSTEEGSVVKEIFSGCLKSQLRCPECNHYSDKSEPFL…
ZmUBP38	MAGVSMAAAPEGVLHRRIEFHLARRPHGSVAVGGGGFRMETLNPDAAGKVGPGEAVGSSEGDARRPEKGDSGGIDPELSVARIYLGRIGAGLENLGNTCYLNSVLQCLTYTEPFAAYLQSGKHTSSCRTSGFCALCALQIHVKTALESTGKIVTPFRIVKNLRCISRTFRNSRQEDAHELMVNLLESMHKCCLPSGVSTESQSAYDKSLVHKIFGGRLRSQVKCTRCLHCSNKFDPFLDLSLEIAKATTLVRALENFTEDELLDEGQKEYECERCRQKVVAKKRLTIDKAPNVLTIHLKRFSPFNPREKIDKKVDFQSILDLKPFVSDSKGTDFKYSLYGVLVHTGWSTQSGHYYCYVRTSSGMWHNLDDKEVRQVREADVLKQKAYMLFYVRNSIGKS…
ZmUBP39	MLGGGAGGGGAGAGLGLDLSAVIQAAVVGLVLFSAAVVAVRRAASRYFVVDAAGFAASYDDHHHSSPASPMSSKGNRPEQGGAAADLTGPCAACGVVTSKKCSGCKRVRYCSQECQTKHWQIDHKFKCKQMKSLDLADKLSCGGEANSKKTSGFGRISLVPACKKISKGQVLFPYDEFLKLYNWKDLDVVPCGLMNCGNSCFANVVLQCLSCTRPLVAYLLGKDHSRECSVRHEDWCFLCELQCHIQRASGSLHPFAPTNILSHLPNIGGNLGVGRQEDAHEFMRFAIDKMQSACLDEYGGEKAVDLSIQETTIIQHIFGGRLQSQVQCTTCGMVSNRYDNMMDLTVEIQGDAESLERCLDQFTAVEWLDGDNKYKCDGCNDYVKARKHLSVQQAPNIL…
ZmUBP40	MAEQDDAAGQSPLDSVPIDETCDAEDMHSPLSFSYRSQPKSVGAGLSNMGNTCFLNATLQCITHTVPLFLKLRSTDHSTPCSYNKDGFCSFCALKEHVDESIQRSGSVIAPAKFRDNLRKLSSDFWPGQQEDAHEFLRCLLDNLHKCTLDPMSKGKGSSFDEESIVNEIFGGQLKSHLSCCECGHSSETFEPFLDLSLEIDQVDHLVDALQSFTKVEQIGDSENKLTCESCNAQVSKNKQLTLHRAPDVIAFHLKRFTTLDNSVEKIDKHVVYPLEVDLKPFHSNPDTVGGLKYDLYGVVEHSGLPNYGHYTCTIRSSPSTWYFMNDSKVDSCTDSSALNQEAYILFYVRQGKFPWFSSLLEGGSGSSSGDKLEKNEASQLEETEKDEMGRYKPSFLPE…
ZmUBP41	MTMMTPPPLEQQQGDEMLVPHQELPVAGPEPAPQPMEVVAQTEPANTAETQPPEDPQTSRFTWTIESFSRLNTKKHYSDAFVVGGYKWRVLIFPKGNNVDHLSLYLDVADSGSLPYGWSRYAQFSLAVVNQVHPKYTIRKDTQHQFNARESDWGFTSFMPLSDLYDPNRGYLVNDTVVIEAEVAVRRMVDYWTYDSKKETGFVGLKNQGATCYMNSLLQTLYHTPYFRKAVYHMPTTENDMPSGSIPLALQSLFYKLQYSDNSVATKELTKSFGWDTYDSFMQHDVQELNRVLCEKLEDKMKGTVVEGTIEQLFEGHHINYIECINVDYKSSRKESFYDLQLDVKGCRDVYASFDKYVEVEHLEGDNKYHAEQYGLQDARKGVLFLDFPPVLQLQLKRF…
ZmUBP42	MATAATASHPASASTSGRDALAAASSSPAAVCLVPFRWWARVREEEAAGGVQYAATAAASPSYYGLRLLHSLLHPDLVLRLERGECRAGGGNGGGRSYALVPADELSRALARQNSGLGLQNKHSFAGDSAGAYPLVLRISVRETSILTLKISKKDNPFENYKRANKIFNVDSQPVHVWDFSGQTNLILMNEWNRLHDCCHADQENLLEVQVYAMSDSLTSKIGGTNKENYGDISDMNSDSSYRSFGRAGSMGLIGLENLGNTCFMNSSIQCLAHTPKLVEYFLGDYAKNINRTNPLGLNGELALAFGELLRSLWTTDGKPVPPHYFKEKIACFAPQFGGFNQHDSQELLAFLLDGLHEDLNQVKCKPYEEAKDASGRPDEEVADEYWSNHLARNDSVIV…
ZmUBP43	MTTSPPPAEHEEEEVLVPYGPHLELPNGAQPMEVVPAEPAATVENQQIEDPPISRFTWTIENLSRVSTKKLYSEIFVVGGYKWRILIFPRGNNVEFLSMYLDVADSGVLPYGWTRYAQFSLSVVNQIHNKFTIRKETQHQFSARESDWGFTSFMPLGELYNHSRGYLVNDTCIVEAEVAVCKVVDYWSYDSKKETGYVGLKNQGATCYMNSLLQTLYHIPYFRKAVYHMPTTENDMPSGSIPLALQSLFYKLQYNDSSVSTKELTKSFGWDMHDSFMQHDVQELNRVLSEKLEDKMKGTVVEGTIQQLFEGHHMNYIECINVDFKSTRKESFYDLQLDVKGCQDVYASFDKYVEVEQLEGDNKYHADKHGLQDAKKGVLFIDFPPVLQLQLKRFEYDFM…
ZmUBP44	MSRPNTRNKSKRPRSDESINPSAAVFKKIHSAGDISKDDICQLYMVWKPPCHGCHGNTKDSPNCFCGLIPAANGVRKTGLWQKMQEMVRGLGPNPSKDLRDSTDTPAGLTNLGATCYANSILQCLYMNIAFRSGIFSLELDVLEKHPVLDQLARLFAQLHSSKMLFIDSAPFIKTLELDNGVQQDSHEFLTLFLSLLEQSLSHSKVPGARTIVQNLFCGSVSHVTRCSSCGKESAASSKMEDFYELELNIKGLNNLEESLNEYFSEEALDGENQYFCESCQKRVDATRCIKLRSLPPVVNFQLKRYVFLPKTTTKKKISSTFSFPGQLDLGKRLSEPSSSCTYALSAILIHKGTGANSGHYVAHIKDESNGQWWEFDDETVSKLGLHPFGEKPGKASNK…
ZmUBP45	MTTSPPPAEEQQEEEEVLVPHGPHQELPNGAQPMEVVPAEPAATVENQQIEDPPISRFTWTIENLSRVSTKKLYSEIFVVGGYKWRILIFPRGNNVEFLSMYLDVADSGVLPYGWTRYAQFSLSVVNQIHNKFTIRKETQHQFSARESDWGFTSFMPLGELYNPSRGYLVNDTCIVEAEVAVCKVVEYWSYDSKKETGYVGLKNQGATCYMNSLLQTLYHIPYFRKAVYHMPTTENDMPSGSIPLALQSLFYKLQYNDSSVSTKELTKSFGWDMHDSFMQHDVQELNRVLSEKLEDKMKGTVVEGTIQQLFEGHHMNYIECINVDFKSTRKESFYDLQLDVKGCQDVYASFDKYVEVERLEGDNKYHADKHGLQDAKKGVLFIDFPPVLQLQLKRFEYD…
