# Supplementary material for: Genome-wide identification and expression analysis of Ubiquitin-specific protease gene family in maize (Zea mays L.)
Source: BMC Plant Biol. 2024 May 16;24:404. doi: 10.1186/s12870-024-04953-5 (PMC11097515; doi:10.1186/s12870-024-04953-5)
Supplement: Supplementary file 3 — Supplementary Material 3. [file 12870_2024_4953_MOESM3_ESM.xls]

## Sheet: Sheet1
Genome-wide identification and expression analysis of Ubiquitin-specific protease gene family in maize (Zea mays L.)
Supplementary Table 3. Expression profiling of ZmUBP genes in different tussues of maize
Gene Name	Stem	Stem	Stem	Leaf	Leaf	Leaf	Leaf	Root	Root	Root	Root	Root	Flower	Flower	Flower	Flower	Flower	embryo	embryo	embryo	embryo	embryo	embryo
Gene Name	vegetative meristem	internode 6-7	internode 7-8	growth zone of leaf 8	stomatal division zone of leaf 8	symmetrical division zone of leaf 8	mature leaf 8	primary root	root cortex	root differentiation zone	root elongation zone	secondary root	mature pollen	mature female spikelet	2-4 mm from tip of ear primordium	6-8 mm from tip of ear primordium	unpollinated silk	endosperm 12 days after pollination	endosperm crown	pericarp and aleurone	embryo 20 days after pollination	embryo 38 days after pollination	germinated embryo 2 days after imbibition
ZmUBP45	25	29	27	39	31	34	29	25	23	27	24	25	0.1	19	29	35	12	21	7	14	20	21	36
ZmUBP44	23	18	18	46	40	56	24	7	4	15	7	8	0.3	5	51	47	4	27	9	19	27	29	30
ZmUBP42	166	297	339	369	473	549	116	128	39	184	68	124	2	161	355	368	125	275	64	103	218	257	189
ZmUBP43	0.1	0	0	0	0	0	0	0	0	0	0	0	0	0.3	0.4	0.7	0.2	2	0.1	0.2	0.2	0	0
ZmUBP41	16	14	12	26	30	35	21	12	5	11	8	11	4	7	44	39	5	8	8	20	21	34	25
ZmUBP40	20	15	14	21	29	28	20	10	7	14	9	10	1	7	24	29	4	11	4	11	23	21	22
ZmUBP39	76	56	53	73	87	112	44	46	14	99	37	49	3	34	85	85	19	95	41	60	52	98	70
ZmUBP38	48	46	56	36	40	50	18	27	16	51	17	29	0.1	23	47	42	11	20	6	18	22	32	37
ZmUBP37	2	0.8	0.9	2	3	4	0.5	0.1	0	0.1	0	0	0.1	0.6	6	7	1	41	6	10	6	5	0.6
ZmUBP36	19	19	19	37	29	44	19	9	5	11	7	8	1	7	40	40	3	9	4	14	21	15	19
ZmUBP35	30	24	25	60	55	67	37	12	9	20	12	15	10	13	68	67	7	41	19	35	41	52	38
ZmUBP34	10	18	11	34	20	13	4	11	2	12	17	9	0.1	5	17	19	4	9	7	9	21	15	16
ZmUBP33	17	14	16	17	21	22	29	8	4	17	5	7	0.6	6	22	22	5	20	7	12	20	19	17
ZmUBP32	16	16	13	26	31	33	21	13	6	11	7	12	1	5	39	40	5	14	26	32	23	33	27
ZmUBP31	13	10	11	16	21	26	22	7	5	11	4	7	2	7	29	32	5	9	4	12	16	12	15
ZmUBP30	8	5	5	11	26	23	4	3	1	7	2	3	3	2	20	21	0.8	6	1	4	13	4	6
ZmUBP29	8	9	8	9	7	9	15	10	9	8	8	10	0.1	6	13	13	6	5	5	15	8	10	16
ZmUBP28	40	31	35	36	37	50	23	12	4	17	8	11	0.7	16	52	41	4	17	4	13	35	27	19
ZmUBP27	28	26	31	48	35	58	28	23	7	37	13	22	0.5	21	67	71	8	24	10	21	29	27	25
ZmUBP26	44	28	31	28	42	86	20	9	5	16	6	10	0.1	12	69	67	4	15	2	12	42	36	24
ZmUBP25	16	21	19	83	37	87	22	14	5	22	13	15	10	7	102	96	6	61	11	31	52	21	42
ZmUBP24	25	24	25	36	95	59	0.9	7	2	19	6	7	1	5	39	39	2	20	0.6	4	30	8	10
ZmUBP23	11	12	12	13	11	18	12	10	6	9	5	11	3	6	16	16	3	15	7	11	12	17	16
ZmUBP22	14	13	12	20	17	24	9	4	4	5	4	5	0.4	5	27	31	2	16	6	11	22	15	13
ZmUBP21	0	0	0	0	0	0	0.1	0	0	0	0	0	0.4	0	0	0	0.1	7	0.7	0.3	0	0	0
ZmUBP20	54	65	60	97	79	120	53	67	45	105	60	66	4	17	126	108	19	129	18	42	74	31	104
ZmUBP19	21	20	21	55	53	74	34	11	5	25	8	12	3	8	88	78	6	64	13	31	47	32	42
ZmUBP18	11	9	11	16	20	21	23	8	3	9	3	8	1	5	31	26	4	10	8	18	16	37	19
ZmUBP17	14	11	10	23	21	38	13	5	2	6	3	5	0.2	5	39	40	5	15	9	12	31	20	14
ZmUBP16	12	19	16	20	16	16	9	22	4	27	25	19	2	5	21	25	2	12	7	9	13	12	21
ZmUBP15	39	58	48	137	91	118	52	37	24	42	36	38	3	17	129	112	19	62	24	53	80	49	75
ZmUBP14	20	16	15	39	35	47	24	8	6	16	8	9	8	7	52	49	28	33	14	22	27	31	26
ZmUBP13	56	47	65	33	40	49	23	21	14	33	11	21	2	43	61	56	17	26	10	19	28	34	33
ZmUBP12	9	16	17	18	14	25	8	17	5	15	11	16	0.1	6	25	24	3	15	3	10	15	12	15
ZmUBP11	23	17	16	28	32	38	21	10	6	15	7	9	1	7	33	37	8	21	9	16	20	23	24
ZmUBP10	32	10	8	27	47	68	19	5	2	17	5	6	0.7	3	43	52	2	19	4	7	44	23	17
ZmUBP9	26	23	22	32	31	38	29	15	15	16	12	14	0.4	15	37	42	12	23	6	16	26	19	26
ZmUBP8	0	0.1	0	0.2	0.1	0.1	0	0	0	0	0	0	0.2	0	0.1	0.1	0	0.1	0	0	0.1	0	0.1
ZmUBP7	8	6	7	7	7	5	3	4	2	4	4	4	0.8	4	5	5	3	2	2	4	2	7	6
ZmUBP6	20	15	14	25	30	29	14	9	7	9	8	7	4	5	34	40	3	16	8	14	22	19	32
ZmUBP5	17	19	16	26	26	34	18	10	5	14	8	9	0.1	7	33	35	4	17	11	19	23	24	23
ZmUBP4	6	10	14	3	2	8	6	1	0.4	3	0.6	2	0.1	7	11	13	4	4	0.4	3	9	4	2
ZmUBP3	35	37	42	96	54	107	47	37	17	41	31	36	14	25	105	115	17	66	29	46	52	42	44
ZmUBP2	48	28	37	53	45	98	29	24	20	34	12	24	7	20	140	129	14	29	18	41	67	60	44
ZmUBP1	33	48	45	32	23	29	42	29	61	17	22	27	6	22	24	31	40	6	2	27	24	38	70
