# Supplementary material for: Genome-wide identification and expression analysis of Ubiquitin-specific protease gene family in maize (Zea mays L.)
Source: BMC Plant Biol. 2024 May 16;24:404. doi: 10.1186/s12870-024-04953-5 (PMC11097515; doi:10.1186/s12870-024-04953-5)
Supplement: Supplementary file 4 — Supplementary Material 4. [file 12870_2024_4953_MOESM4_ESM.xls]

## Sheet: Sheet1
Genome-wide identification and expression analysis of Ubiquitin-specific protease gene family in maize (Zea mays L.)
Supplementary Table 4. Expression profiling of ZmUBP genes under different stress of maize
Group	primary roots drought	primary roots drought	primary roots drought	primary roots drought	hot temperature	hot temperature	hot temperature	cold temperature	cold temperature	cold temperature
Gene ID	mild drought vs control-24h	mild drought vs control-6h	severe drought vs control-24h	severe drought vs control-6h	hot temperature vs control-An nong	hot temperature vs control-CB25	hot temperature vs control-CM1	cold temperature vs control-B73	cold temperature vs control-Mo17 inbred line	cold temperature vs control-Oh43 inbred line
ZmUBP45	0	0.1	0	0.1	-0.6	-0.3	-0.5	0.1	0.1	0.3
ZmUBP44	0.6	0.2	0.3	0.2	-0.1	0	-0.5	0.3	0.3	0.2
ZmUBP42	0.1	0	0.2	0	0	0	0	0	0	0
ZmUBP43	0.1	0.1	0.1	0.1	1.4	1.3	0.3	0	0.1	0
ZmUBP41	0.3	0.2	0.5	0.2	-0.8	-0.4	-1.1	0	-0.2	-0.1
ZmUBP40	0.2	0.1	0.3	0.1	-0.7	-0.9	-0.5	0.1	0	0.3
ZmUBP39	0	-0.1	-0.1	-0.2	-0.1	-0.3	-0.4	0.2	0.4	0.4
ZmUBP38	0	0.1	0	0	-0.3	-0.3	-0.4	0.2	-0.1	0.1
ZmUBP37	0.2	0	0.2	0	3.8	2.5	2.3	-0.3	0.6	0.5
ZmUBP36	0.3	0.1	0.1	0.1	-0.4	-0.2	-0.4	0	-0.4	-0.1
ZmUBP35	0.7	0.2	0.5	0.1	0.4	0.1	0.4	0.1	0	-0.1
ZmUBP34	0.1	0.2	0.1	0.2	-0.4	0.6	-0.2	0.4	0.4	-0.1
ZmUBP33	0.2	0.1	0.1	0.1	-0.4	-0.5	0.3	1.3	0.6	0.9
ZmUBP32	0.3	0.1	0.4	0.2	-1.4	-1	-1.3	0.1	-0.3	0
ZmUBP31	0.2	0	0.1	0.1	1.8	0.7	2.8	0.5	0.2	0.1
ZmUBP30	0.1	0	0.3	0	1.4	1.4	2.6	-0.3	-0.6	-0.5
ZmUBP29	0.1	0.1	0.2	0.2	0.4	0.5	1.8	-0.1	-0.6	-0.1
ZmUBP28	0.2	0.1	0.2	0.1	-0.7	-0.8	-0.4	-0.1	-0.3	0
ZmUBP27	0.1	0	0	0.1	0	0	0.4	0.1	0.2	0
ZmUBP26	0.4	0.1	0.4	0.2	-0.2	-0.1	-0.2	-0.5	-0.3	0.2
ZmUBP25	0.5	0.2	0.1	0.2	-0.7	-0.6	-1.1	0.4	0.3	0.5
ZmUBP24	0	0	-0.3	-0.2	-0.4	-0.3	1.2	-0.8	0.7	0.7
ZmUBP23	0.3	0.1	0.3	0.2	-0.7	-0.6	-0.6	-0.3	-0.4	-0.3
ZmUBP22	0.4	0	0.5	0.1	0.1	-0.1	-0.5	0.4	0.4	0.5
ZmUBP21	0	0	0	0	0	0	0	0	0	0
ZmUBP20	0.1	0	-0.1	-0.1	-0.5	-0.4	-0.5	0.2	0.1	0.3
ZmUBP19	0.5	0.1	0.2	0.1	-0.7	-0.1	-0.7	0.5	0.5	0.6
ZmUBP18	0.5	0.2	0.5	0.2	-1.5	-1.3	-1.2	-0.2	-0.4	0
ZmUBP17	0.7	0.1	0.6	0.3	0.4	0.4	0.3	0.7	0.9	0.8
ZmUBP16	0	0	-0.3	0	-1.3	-1.2	-0.4	1.6	0.7	0.8
ZmUBP15	0.4	0.1	0.1	0.1	-0.4	-0.3	-0.8	0.4	0.4	0.5
ZmUBP14	0.6	0.2	0.4	0.2	-0.4	-0.9	-0.2	0	0.1	0.1
ZmUBP13	0	0	0.1	0	-0.5	-0.2	-0.8	0.2	0	-0.2
ZmUBP12	0.3	0.1	0	0.2	0	-0.1	0.5	0.1	0.4	0.5
ZmUBP11	0.3	0.1	0.3	0	-0.5	-0.4	-1	0.6	0.7	0.6
ZmUBP10	0.1	0	0.1	-0.1	-1	-1	-0.8	-0.4	-0.5	-0.8
ZmUBP9	0.1	0.1	0.1	0.1	-0.2	-0.2	-0.1	-0.4	-0.5	-0.3
ZmUBP8	0	0	0	0	0	0	0	-0.2	-0.1	-0.4
ZmUBP7	0.2	0.1	0.4	0	1.2	1.2	1.2	-0.8	-0.2	-0.8
ZmUBP6	0.4	0.2	0.3	0.4	-1.4	-0.6	-0.4	0.9	0.7	1.1
ZmUBP5	0.3	0.1	0.3	0.2	0.2	0.5	0.3	0.1	0	-0.2
ZmUBP4	-0.3	-0.1	-1.1	-0.2	0	0.6	-2.9	-0.4	0.6	0
ZmUBP3	0.3	0	0.2	0.1	0.7	0.1	0.6	0	0	0.3
ZmUBP2	0.3	0.1	0.2	0.2	0	-0.4	0.2	-0.5	-0.4	-0.4
ZmUBP1	0.2	0.2	0.1	0.2	-0.3	-0.6	-0.8	0.5	-0.2	-0.1
