# Supplementary material for: Genome-wide identification and expression analysis of Ubiquitin-specific protease gene family in maize (Zea mays L.)
Source: BMC Plant Biol. 2024 May 16;24:404. doi: 10.1186/s12870-024-04953-5 (PMC11097515; doi:10.1186/s12870-024-04953-5)
Supplement: Supplementary file 5 — Supplementary Material 5. [file 12870_2024_4953_MOESM5_ESM.xls]

## Sheet: Sheet1
Genome-wide identification and expression analysis of Ubiquitin-specific protease gene family in maize (Zea mays L.)
Supplementary Table 5. CDS sequences of ZmUBP genes from maize
ZmUBP1	ATGGGGAAGTTTATGCATGACAATCCAATGCTATCATGTAGTGAAGTAAACAGACATCACTATAGTCTTGCGGCAGTTGCTGTCGGTTTGGGACTAGGAGTTGCCGGGTTATGCAAGGCATTGTATAGTGGTCTGTCCATACCATGGGTTTCTCCAAGGAATTTGTTTTCGGGATCAGGGAGGGCATACTATGTTGGAGGTCTGCGAAATCTTGGCAACAATTGCTTTCTTAATGTCATCCTCCAGGCACTTGCCAGCTGTGATGGTTTTATTTCCTTTCTAGATAATTTGCTTGCAACTGATGGCTTGCTACCTGAAGAAAAGGCTGTAAGAATGCCTCTTCTTCTTGCTTTAAGTTCTCTCTTGGAAGACTTAATCATAGTTCGAGATGAAAGGACT…
ZmUBP2	ATGGTTGACACTTTGACCGAGGACAATGGTGGTGATGCTAGATCCTCATCATCTGAAGAGATGCCAAGTGACCAACAGAGTCATCCTGGGGATTCTTTAGCTGAGTGGAGGTCAAGTGAGCAAGTTGAGAATGGAACACCATCCACTTCACCAGCATACTCAGACAATGATGATGATGACTGTGGACCTAGGCCTTCTGATCTTTATGGGAAGTTTACATGGAGAATTGATAATTTCTCCCAAATCAACAAGAGAGAGCTAAGAAGTAATTCCTTTGATGTTGGTGGATTTAAGTGGTATATCTTAATTTACCCACAAGGATGTGATGTATGCAATCACCTCTCACTCTTTCTTTGTGTTGCCAACCATGATAAGCTACTCCCAGGATGGAGTCACTTT…
ZmUBP3	ATGCTCCAACCGAGGGAAGCTGATTTGCCTGCACTCTTTCTTGTCTTCATTGTACTTCCTGTGGTAGCTTATTTTCTTCTCGGGAGATGGCATGATGCTGCAAGTAAGAAGGCAAGGGTAAGTGTGCTTGCTCAGCGAGCTGCAGAAGAAGCCTATAGAGAGGAAACAATGGCGTGCCCAGACATTATTCTGCCAGGGTCTTCCTTGAGAACTATGCCCTATTTCAGACCTATGCCTGCATTAAGACAGGAATACCATGAATGTGCAACTTGCCATGCCCCTGCAAAGACTCGTTGCTCCAGATGCAAGGCTGTTAGATATTGCTCTGGGAAGTGTCAAATAGTACACTGGAGGCAAGGACATAAGGAAACATGCCAAAAGTGGCTTGGTAGTGGTTCT…
ZmUBP4	ATGTATTTGTCTTTGCCCCTGCCTTCAACAACAATGAGAACAATGACCATAACAGTCTTCAGTACTGATGGGACCAGTGGGCCATCTCCTTACACTATTAGTGTACCAAAATCGGGAGATACGAGGACCCTTATTAATGCGTTAAGCAGTGCTTGTTCGTTGAGAGATGATGAGCGCCTTCTAGTTGCTGAGGTCTACAACAATTCCCTTATTCGGTACTTGGATGAACCTTCTGAAGTTATCTCCTTAATCAGAGATGGAGATCGTTTGGTTGCATATCGGCTTCCTAAAGACAATGAAGATGCCCCAATTGTGGTGTTCAGAAACCAGCGTATGGAGTCATCCCTTTCCAGTTTTGGGCGTAAGTCATGGAAGACTTTTGGCACTCCACTGGTGTCA…
ZmUBP5	ATGCGTGTGTTTAGGCACGCTGCCTGCATCATCACAGCCAAACCACGGCATCCACCATTCCAGCTCCAGGCCAGGAGAAAACGTTCCGGGACTGGGACTGCGTTCACCTTGCTTTTTCTTCCCACGCTCACCCCGCACCGCGTGCCCTCTCTGGCTCTCTCCCTCTCGTGGGGACGACTGGGCGACCGCCGCCGCCGCCGCCTTACGCCAGGTGCCCAGGTCTTAGTCGGCCCCTTCGCCGGCGACGAGGACCTACCAGGTTCTGTGGTAACGGATGATTCAGCTGCTAGCACAACTGGAATGAGGGATGATGAAAACAGTCTCTCTGGCGAGTCCTTCTCTGAGTGGAGGTCCTGTGATAGGGCAGACAGCGATACCCCTTCAACATCCCCACCCTTC…
ZmUBP6	ATGGTTGTCCCGCGCGCTCCCGAGCAGACACAGCAGGACCAGGATGAGGAGATGCTGGTTCCGCATCAGGATGCCATTGAGGGTCTGCAGAAGGATGTTCTTGAGGGTCCGCAGCCGATGGAAGAATTTGCATCTGCTGTTGAGAACCAAATTATACCAGATACCTCCACATCTAGATTTACATGGTATATTGAAAATTTCTCCAAACGAAATGTTAGAAAGCACTACTCTGACGATTTTACTGTTGGGGGGTACAAATGGCGAGTGCTCGTCTTCCCCAGAGGAAATAACGTGGACTACCTTTCAATGTACCTGGATGTTGCTGATTCGAACTTGATGCCTCCCGGTTGGAGTAGGAATGCACAATTCAGCCTTGCTGTGGTAAACCAATTAGACAGC…
ZmUBP7	ATGAACAAACCAGCTGTTGGATCTGAAACTTCTGATGCAAACCATGATTTGAAGAGTTCAAATGGTAAAAGTAAACATATGCCTTCTGAAGCAGTATGTACCAGTGCAGAGATTCCTGGAGGTCATAAGTCCAACAGCACAGTTGAAATTGATCAAAACATTCAGTCTGTTGACAGTAGTAAGATGGGATCAAGTATCAAACATGCAAATTTTGTTGAAGATGGTTCTTCCACCGTGGACTTAAATGAGGCATTGCCATGTAACTCTCATTCTTCTTCACCAAACATTAATGGTCATAGCAGTTTTGTAAACGAAGAATTCTGCAATCATTCCAAGGAACACCAAAGAGCTAAGGATGCCAGTGTTGTTGAGGATTGTTCTCAGACAAGCAGTACCAGG…
ZmUBP8	ATGGATCTCCTTCGCTCTCATCTCCACAAGGTCCGGATCCCCGAGCCAACCAACCGCATCCACAAGGACGAGTGCTGCGTCTCCTTCGACACTCCGAGGTCAGAGGGAGGCCTGTACGTGGACATGGTCTCGTTCCTGGGGTTCGGGAGGGAGTACGTGGAGTGGAACTTCGAGAAGACGGGGAACCCCGTGTACCTCCACATCGTTCAGCGCCGGAAGCCGGAGCCCGACGAGGCGGATCGCCCGCTTAAGAAGCCCACCCTCCTCGCTATAGGTGTGGAAGGAGGTTTTGGTGATCAAGAACCAGAATATGATGAAACTTTTGAAATAGTCATCTTACCTGATTTTATTTGTCTTCCATTTCCGTCAGTTGATTTGCCAGAGAAGGTTAGGCTTGCG…
ZmUBP9	ATGGCCCCGACCGCGGAGTCGTCTTCCCCGCCGCCGCAACGGCGCCCCCGCACGGGCCCACCCCCGGGGCTGAAGAACCTCAGCAATACCTGCTACCTCAACTGCGTCCTACAGTGCCTCGCGTCCACGCCGCCCCTCGCCACGTTCTGCCTTGCCTCTGGCCACTCCGACATTTGCAAGAAGGTGTCCCCGAATAGGGACAAGGAGTGCGCGTTCTGCGTGCTTGAGCGGCAGATCGCCCGGCTGCTTCGGGCAGATGCTGGGGCGCTCGATTCCCCAGCAAAGGTAATCCGCTGCATGCCCCTATTCGCTGAGCACTTCAGGTGGGGGCGCCAGGAGGATGCGCACGAGTTCCTCCGCTATGTGGTAGATGCCTGTCACACTGCTGGCCTCCGCACG…
ZmUBP10	ATGAGCCAAAGACCAAGGAAAAAGAATAGGGAGAAAACACACCCCGAAAAACAAACCAAAAATCCCCAATCCATGAAGCCCACCACTTCCGCCGCCGCCGCCGCCGTGGCGGCGGTTACCGTCACCACCGATGACCCATCCCCTTCGCCGTCCGACTCAACGTCGGCGACGTTCACGGTCGACCGCCGTGGGGACGCTTCCGCCTCCTGCCGGTGGACGCTCCCGGACTTCCCCCGCACCCGCGCCCGCACCTTCTACAGCCGATACTTCGAGGTCGGCGGCTTCGACTGCCGCCTCCTCCTCTACCCGCGGGGCGACTCGCAGGCGCTGCCGGGGTACCTCTCCCTCTACCTACAGGTCCTCGACCCCAAAGCCCCGGTGTCGTCGTCGTCATCCACC…
ZmUBP11	ATGGTCATGGGAGCCAGCGGCTCCAAGCTTGAGAAGGCCCTCGGAGACCAGTTCCCGGAAGGCGAGCGCTACTTCGGCCTCGAGAACTTCGGCAACACCTGCTACTGCAACAGTGTCCTTCAGGCACTTTATTTTTGCATTCCATTCAGGGAGCAGTTACTGGAATATTATGCAAATAACAAAACTCCAGGAGACGCTGAGGAAAATCTTCTGACTTGTTTGGCCGACCTTTTTATGCAGATAAGCCAAGCAAAGAAAAAGACCGGTGTTATTGCTCCAAAACGTTTTGTTCAGAGAGTGAAGAAACAGAATGAGTTGTTTCGCAGCTACATGCACCAGGATGCACATGAGTTCTTAAATTTCCTTTTGAATGAACTTGTTGATATTCTGGAAAAAGAG…
ZmUBP12	ATGAGCGGCGGCGAGAAGATGTTGCTGTTTGGGTCCTTTACAGAGGACGAGACTAAGTTGTTCCAGGGTCAGCCTCTCAAAAGTCCAAATAAAAGCGTCAGCAAAGAATGTGAACGGACGGAGATCCAGTTTGGCACCCTGAACTTTTCAGTGCTGAGTTTAGAGAAGGTATCTACTTCCAGTGTTGTTCTTCCTGCAAAATCAGCAAACAGCGAGACCAGTGCCATCACAAAGGAGAATACATGCAGTAATGAAAAGAAAGCTGCAGGATCAAGCCTTCCAAATGGCAGAGCCATTCTGGCTAATGGATGCCCCCCTGTTAATGTTCCTGCCAACAATGATTTATTTGAGAATGTGAAGAAGACAGAAGCTGTTGTCCCACCAGTTGTGCCTGTAAAA…
ZmUBP13	ATGGCTGGCGCTTTGGCTGAGGACAATGCTGGGGATGGTAGATCCTCATCAACTGAAGAGATGTCAAGTGATGACCAGATTCATTCCGAGAATCCTCTATCTGAGTGGAGGTCCAGTCAGCAAGTTGAGAACAGAGTACCGCCCACCTTACGGATTTACTTGGGCAATGATGATGATGATGATTTTAGTTATGGACCTAGGCCTTCTGAACTTTATGGAAAGTTTACATGGAGAATTGATTATTTCTCCCAAATCAACAGGAGTGAGCTAAGGAGCACTTCATTTGATGTCGGCGCATATAAGTGGTATATATTAATATACCCGCGAGGATGTGGTGTCTGCGATCACCTCTCTCTCTTTCTTTGTGCTGACCATAATAAGCTACTCCCAGGATGGAGT…
ZmUBP14	ATGAACAAACCAGCTGTTGGATCAGAAACTTCTGATTTAAACCATAATTTGAAGAGCTCAAATGGTAAAAGTAAACATACGCTTTCAGAAGCAGTATGTACCAGTGCAAAGGTTCCTGGAGGTCATCAGTCCAACAGCACGGTCGAAATTTCTGAAAATGTTCCAGTGTCTGTTGACAGTAGTAAGATGGGATCAAGTATGAAACATGCAAATGCAAATTTTGGTGAAGATGGTTCTTCCACCAAGGACTTAAATGGGGTGTCACCATGTAAGTCTCAGTCTTCTCCATCAAACATAAATGGTCATAGCAGTTTTGTAAACGATGAATTCTGCAATCATTCCAAGGAACACCAAAGAGCCAAGGATGGCAGTGTTGTTGATGATTGTCTTCAGACAAGC…
ZmUBP15	ATGCCGACCGTAAGCGTGAAATGGCAGAAGGAGCTCTTTCCAGGCATAGAGATTGACACTAGCCAGCCTCCGATTGTTTTCAAGACTCAGTTGTACACACTAACTGGTGTGCCACCTGAACGCCAAAAAATTATGGTGAAGGGAGGAATATTGAAGGACGATGCAGATTGGTCTACTTTGGGAGTGAAAGATGGCCAAAAGTTGATGATGATAGGCACGGCTGATGAGATTGTGAAAGCTCCGGAGAAAGGTCCAGTGTTTGTTGAGGATCTACCAGAAGAAGAGCAAGTGATTGCACTGGGTCACAGTGCTGGTCTTTATAACCTTGGGAATACATGCTATATGAATTCCACATTGCAATGTCTGCATTCTGTTCCAGAGCTGAAGTCAGCGCTGCTA…
ZmUBP16	ATGGGCGCGGCGGGCTCCAGGTTGGAGAAGGCGCTGGGCGAGCAGTTCCCCGAGGGCGAGCGCTACTTCGGCCTCGAGAACTTCGGAAACACCTGCTACTGCAACAGCGTGCTGCAGGCACTTTATTTTTGTGTTCCTTTCCGTGATCAATTGCTGGAGTACTATGCAAACAATAAAAACACCGGAGATGTTGAAGAGAACATGCTAACCTGCCTGGCTGATCTGTTCTCTCAGATCAGTAGCCAGAAGAAGAAAACAGGGGTTATTGCTCCTAAGCGTTTTATACAACGATTGAAGAAACAAAATGAGATTTTCCGCAGCTATATGCATCAGGATGCTCATGAGTTTCTGAATTTTTTACTGAATGAGCTAGTTGACATTCTAGAGAAAGAACATAAT…
ZmUBP17	ATGGCTGGCACTATCATAATGGATGATTCTGCTGCAAGCACCAGTGGTTTGGGGGATCACAATGTCTCTGCTGATTCCCTTTCTGAGTGGCGCTCCTGCGAACATGTTGATAATGGGATCCCTTCAACATCCCCTCCCTTTTGGGACACCGATAGTGAAGACGATGATCCTGGGCCTAGACCTTCAGATTTATTTGGGCGGTATACTTGGAAAATCGAAAACTTTTCAAAGGAGAAGAAGAGAGAAATGAAAAGTGAACCGTTTGAAGCTGGTGGCTACAAGTGGTATATTCTAGTTTACCCTCAAGGATGCGATGTCTCCAATCACTTGTCATTGTTTCTTTGCGTTGCTAATCATGAGGAACTTCTCCCAGGATGGGGCCATTTTGCCCAGTTTACT…
ZmUBP18	ATGGTGACTCCTCCCACTGTCGAGCAGGAGGACGAGGAGATGCTCGTGCCCCGCCAGGAGGCGGTCGACACCGACGCAGCGCAGCCCATGGAAGTGGTGGCACAGACTGAGGTGGTGAGCACGGCGGAGAGCCAGCCTGTGGAAGATCCGCAGACATCACGGTTCACTTGGACAATTGAGAACTTCACCAGGTTCAGTGAGAAGAAGCACTATTTAGAGGTTTTTGTTGTTGGCGGATTCAAATGGAGTGTGCTGATTTTCCCCAAGGGGAACAATGTGGACCACTTCTCAATGTACTTGGATGTTGCTGACTCAACCAGCCTTCCGTATGGTTGGAGCCGCTATGCTCAGTTTAGTCTTGCTGTTGTAAACCAAATCCAGCCAGAGTTTACGATACGC…
ZmUBP19	ATGGCTGACACGAGGGCGAGGCCGTGGGAGGCGGACGAGAGCTCGCGGTCGCGGGACTCCAAAGTTCCGCGGCTGGACTTGCTGGCCGCATCGGCGGCGGAGGAGGAGGAGAAAGTGAAGCATCTGCTAGGCCAGGAGGAATGTACCGAGATGACCGGCCACGATCCATGCTGCGATCACGTCCCCACGGACAGTTATCACAATGATATTCTGATCTCGTCGTTGCTATCCGACGACGCGGGGAATTGCCAGGACTGCCGGGGCCGGCGGCGCGAGGAGGCCGATGGGCCCGGCGGCCGGCCCATGTATCGCCGGATCATGGTGTGCCTGGAATGCGGCCGGCATTCCTGCGGGGATTCGACGAGCTATATCCCGTACGGACACGCTCAGGACCACGCC…
ZmUBP20	ATGAGCAGGCCGAATACCCGCAACAAGAACAAGAGGCCTCGCGCTGATGAATCCAATAGCCCATCTGTGGCTGTTTTCAAGAAGATACATTCCACTGGTGATATCTCAAAAAGCGATATCTGTCAGCTTTACATGGTGTGGAAACCGCTTTGCCACGGTTGCCATGGTAACTCCAAGGACTCACCAAATTGTTTCTGCGGGTTGATTCCCATTGGCAATGGGGTTCGTAAATCTGGCCTCTGGCAGAAAACTCAGGAAATTATCCGTGGTCTTGGTCCTAATCCATCTAGTGATCTTCGTGATTCTAGCGAGACACCTGCTGGGTTGACTAACCTGGGAGCAACTTGTTATGCGAATAGTATTCTACAGTGCCTTTACATGAACACATCCTTCCGATCT…
ZmUBP21	ATGTCCACCCCGTCCGTGCCACCGCCCTGCCCGCACCTCGCCGCGCACCGCCTGTCCTCACGCCCGCTGCGCTTCCTCCGCCGCTGCCTGCGCGTGCGCCCGCTCGGCCGCCCCGAGATCCGGCGGGACCCGCGCGAGCTCCCGCGCTGCTCGCCCTGCTCCGCCGCGTCCCCGTCCCCCACCTCCCGCCTCTACGCCTGCCTCTCCTGCGCCGCCGTCTTCTGCCCCTCCCACGCCGCCACGCACGCCTCCGCCTCCGCGGGGCCCGGCCACCAGATCGCCGTCGACGTCGACCGCGCCGAGCTCTTCTGCGCCGCCTGCGGGGACCAGGTCTACGATCCCGACTTCGACCACGCCGTCTTCCTCGCCCAGTCCTCCTCGCTTCTCCCCTCCACCTCC…
ZmUBP22	ATGACTATGATGACGCCGCCCCCTCTCGAGCAGCAGGAGGACGACGAGATGCTGGTGCCGCATCAGGAGCTCCCTGTCGCTGGCCCAGAAGCAGCCCCACAGCCGATGGAAGTTGTTGCGCAGACAGAGCCTGCCACCACAGCGGAGAGCCAGCCGCCTGAGGACCCGCAGACGACGCGCTTCACCTGGACGATCGAGAGCTTCAGCCGTCTTAACACTAAGAAGCACTACTCTGATGTATTTGTCGTTGGAGGATACAAATGGCGTGTCCTAATTTTCCCCAAGGGGAACAATGTGGATCACTTCTCGATGTATTTGGATGTTGCAGATTCTGGGAACCTCCCATACGGGTGGAGCCGGTATGCTCAGTTCAGCTTGGCTGTTGTGAATCAGATCCAT…
ZmUBP23	ATGGCCCCGTCCGCGATCGCTGCCCAAATCTGCCTCACGCACGAGGGAGAAGACCAGATCCGGAGCACGATGGCGACGCGTGACAAGTTGCGTGCCATGGATCTGTACGAGATCCTCCTCCTCACGACACGGCCGGCTCGCAGGGCGTCGACATCCTCAATCTATCGCTATGGATCCGGTGGCACATCTCTCTGCAGTGCCACACGGAGTAGCGAGGGCGGCAGGGCGAGAGGCACACCCGACCGTCGCGGCAAACACCTCCCTCTCCTCTGCCCCACCCTCCTCCCCATGCCATCCGCGCCGCCATCATCGGATCTGCCCCAACAACGGACGCCCCTGCTTACGATGCCCCGGCTCGCCTCTCCCACCGTGAAAGCCGCCTCCATGTCCGTCGCCCCC…
ZmUBP24	ATGGCGAAGCTAGCGCGATCGCCAACGACCTCCCCGCCGGCGGCGGCCGCGGATAAGCACCGCTCCGCGGCCGGGTCGGGGCTCCGGTCCCTCGCCAGTGCCGCCTCCGGATGGTGGGACCGGTGGACGGTCATTGGTTCCGGACTCTCCAAGCTCGAAAGGGCCTTCGGCGACCAGTTCCCCGAGGGCGAGCGCTACTTCGGGCTCGAGAACTTCGGCAACACCTGCTACTGCAACAGCGTCCTCCAGGCATTGTATTATTGTGCTCCATTCCGGGAACAGTTGCTGGAATACTATAGAAGAAACAGAAATCTCGAAGATGCTGAAGAAAATTTGTTGACCTGCCTAGCAGATCTTTTTTCACAGATAAGTGCATCAAAGAAAAAGACTGGTGTTATT…
ZmUBP25	ATGACCATCCCGAGCGCGGAGGGGTTCCTCCAGGCGTCGAGCTGCCTCCCGTGCACGGCGACGGAGGAGCGGGAGGTCGTTGACGCGCTTACCAAGGAGGCCGAGAAGAATGTCAAGCACGGCGATCTCCGCTATCTCGTCTCGCAGAGCTGGTGGATGGAGTGGCAAGGATATGTGGGTCTAGTCAATTATGGAGAAAGTGGCACCGAGCAGTTTCCTCAGGCCACAAATAGACCTGGAGAGATTGATAACTCGAAGCTTGTTTTGGCAGAAAGGATCAATGGTAGTGAGGAGCCAGAGCTTCAAAGGACCTTGAGAGAAGGGGAGCACTATACTTTGGTGCCGCAAGAAGTTTGGCAAAGGCTATATGAATGGTATAAAGGTGGACCAGAAATCCCT…
ZmUBP26	ATGGGGAAGAACGAGAAGGCTAAGCGCAAGAACCCTCGGAAAGCGCATGAACGGGATCTTCCAGCCTCGTCCTCGGAGGTTGGACCTGGTGATGCAGCATCGCAGGATGCAAGCCACTCAGCAGAGGAAGCAGCTGCTTCGGCTAATGGCCGGGAGCATTGCGGCCACTATGGCCGTGACAATGCCCACTTAGATAAGGTCCTCCTGGAGATCTTGTCTTCCAAGCACGTTGCTTCATGTGAGCACTGCCGAGAAGATGCACCAAGAAAGAAAGGGGGTGCTGGTAGCAGGGAGAAAGGGGGTAAGCAGAAGAAGAAAGGAGGCGCCTCCAAAGGCGCTACTGCCAAGGCACAGGCAAAGGCAGACACAAGTCATACATGGGTCTGCTTGGACTGTGGT…
ZmUBP27	ATGGCAGGTTCTGCAGTAACAGATGATTCAGCTGCTAGCACAACTGGAATGAGGGATGATGAACGCAGTCTCTCTGGCGAGTCCTTCTCCGAGTGGAGGTCCTGTGAGCGGGCAGACAGTGACACCCCTTCAACATCCCCACCCTTCTGGGATAGCGATGGTGATGATGATGATCCTGGCCCCAAGCCTTCAGAATTGTTTGGACGTTACACTTGGAGGATTGAAAACTTCTCGAAGGAGAAGAAAAGAGAAATGAAAAGTGAGCCATTTGAAGCTGGTGGTTACAAATGGTATATTCTTGTATATCCTCAAGGATGTGATGTCTCTAATCATCTTTCATTATTCCTTTGCGTTGCTAATCATGACAAACTTCTCCCAGGATGGAGTCATTTTGCACAG…
ZmUBP28	ATGGCTGGCACTTTGACTGAGGACAATGGTGGGGATGCTAGATCCTCATCAACTGAAGAGATGCCTAGTGATCAACAGAGTCATTCTGGGGATTCTTTAGCTGAGTGGAGGTCAAGTGAGCAAGTTGAGAATGGAACACCATCCACTTCACCAGCGTACTCAGACACTGATGATGATGATTGTGGACCTAGGCCTTCTGAACTTTATGGGAAGTTTACATGGAGAATTGATAATTTCTCCCAAATCAACAAGAGAGAGCTAAGAAGTAATTCCTTTGATGTTGGTGGATATAAGTGGTATATCTTAATTTACCCACAAGGATGTGATGTCTGCAATCACCTCTCACTCTTTCTTTGTGTTGCCAACCATGATAAGCTACTCCCAGGATGGAGTCACTTT…
ZmUBP29	ATGGCCCCGACCGCGGAGCCGTCTTCGCGGCCGCCCCAATGGCGCCCCCGCACGGGCCCACCCCCGGGGCTGAAGAACCTCGGCAACACATGCTACCTCAACAGCGTCCTACAGTGCCTCGCGTCCACGCCGCCCCTCGCCACGTTCTGCCTCGCCTCTCGCCACTCCAACCAGTGCAAGAAGGTGTTCCCGAATAGGGACAATGACTGCGCGCTATGCGTGCTTGAGCGGCAGATTGCTCGGCTGCTTCGGGCAGATGCTGGGGCGCTCGATTCCCCAGCAAAGGTTATCCGCTGCATGCCCCTATTTGCCGAGCACTTCAGGTGGGGGCGCCAGGAGGATGCACACGAGTTCCTCCGCTATGTCGTAGATGCCTGTCACACTGCTGACCTCCGCATG…
ZmUBP30	ATGAGCAGCGGCGGCGAGAAGATGTTGTTGTTTGGGTCCTTTACGGAGGACGAGACTAAGTTGTTACAGGGTCAGCCCCTCAAAAGTCCAACTAAAAGTGTCAGCAAAGAATGTGAACGGACGGAGATCCAGTTTGGCACCCTGAACTTGTCAGTGCTGAATTTAGAGAAAATATCTACTTCAAGTGTTGTTCTTCCTGCAAAATCAGCAAAAGGGGAAACCAGTGCCATCACGAAGGAGAATGCATGCAATAATGAAAAGAAAGCTGCAGGGTCAAGCCTTTCAAACGGTGGACCAGTTCTGGCTAATGGATGCCCTCCTGTTAATGTTCCTGCTAACAATGGTTTATTTGAGAATGTGAAGACAGAGGCTGTTGTCCCACCAGTTATACCTGTCAAA…
ZmUBP31	ATGGGCGCAGATGAGCAGCCATCTCCGACGCGGAAACGCGACCGCGAGGAAGGGGAGGACCTCTCCGACGGGGGCGCCGCCGAGAAGCGGCCGCGCGCCGAGGTCGCGTCCCTGCTGGGGCTGGCCACCTACGAGGACGAGGAGGAAGACGAAGCGGCCAGGGGTCACACGAATGGCCGACACGCGGTGGAGCCTGAGCTAGAGGACGACGAGGATGATGATGATGAGGACGACGACGTGAGGAGGGCTCCTGAGAGGAGGCCCAGACAGGTAGAGCTGCGCCGGGACTGCCCATACCTCGACACCGTGAACAGACAGGTTCTTGATTTTGATTTCGAGAAGTTCTGTTCAATCTCCTTGTCAAATTTGAATGTGTATGCGTGCTTGGTCTGTGGAAAA…
ZmUBP32	ATGGAGGTGCCCAAGGCGGTGGCGCTCGTGGCCGCCCTGGCGCTCGTAGCGCTGGGAGCGCTGGCCACCAGGTGGCTGCAGCGCATGGAAGCGCGGAACGAGGAGGTACGCCGCCTCGCGTTGCTCGCGGCGGCGGAAGAGGAGACCATCGCGAGGGAGGAGGCCTACTACTACGGGCAGTACGGCGGGTTTGTGCGCTCGTCCGACTTGCCGGAGGCACCCTCGCTGTGGGCGGCGCAGGAGGTGCCTCCTGCGCCGAAGGAGGTGATGGCTGAGGCGGCGGCGGCGGCGGCGGCGACGGTGGCCTCCCCTACGGCGGGGAAGGGCGTCTGTGCGATGTGCTCCAAGCCAACGACGCTCCGGTGCAAGCGATGCAAGAGTGTCAAGTACTGCACCTTA…
ZmUBP33	ATGGAGATGGTGGTGGCGGCGCCGGCGCTCCCCGCCGAAGTGGAGAGGGCTCTCATCCGGGACATAACCGTCGCGGCTGATGCCCACGCCAAGGAGGGAGACACTTTCTTCCTCATCACCACCAGGTGGTGGCAAAGTTGGATTGATTACCTCATTCAAGATTTGACTGGTGCAACAAGTAATGGTTCTCATCATCATGAGTTTGGTTCAAAAACTCCTAGAAGGCCAGGAGCTATTGACAATACCGATTTAATTGATGATGTGCCACTTGAAGTCTCCAACATGGAGATTGAGATACATGATAACTTGGTTGAGGGTCGGGATTACATACTGCTTCCTCAGCAAGTTTGGGAAAAGTTGCATGGTTGGTATGGTGGAGGACCAACATTACCAAGAAAG…
ZmUBP34	ATGCTCCAACCAAGGGAAGCTGATGTGCCTGCACTCTTTCTTGTCTTCATTGTACTTCCCGTGGTAGCTTATTTTCTTCTTGGGAGATGGCATGACTCTGCAAGTAAGAAGGCAAGGGCAAGTGTGCTTGCACAGCGAGCTGCAGAAGAAGCCTATAGAGAGGAAACGATGGCGTGCCCAGACATTATTCCGCCAGGCCCTTCCTTGAGAACTATGCCCTATTTCAAACCTGCGCCTTCGTTAAGACAGGAATACCATGAGTGTGCAACTTGCCATGCCCCTGCAAAGACTCGTTGCTCCAGATGCAAGTCTGTTAGATACTGCTCTGGGAAGTGTCAAATAGTACACTGGAGGCAAGGACATAAGGAAACATGCCAAAAATGGCTTGGTAGTGGTTCT…
ZmUBP35	ATGGTCATGGGAGCCAGCGGCTCCAAGCTTGAGAAGGCCCTCGGAGACCAGTTCCCGGAAGGCGAGCGCTACTTCGGCCTCGAGAACTTCGGCAACACTTGCTACTGCAACAGTGTCCTTCAGGCACTTTATTTTTGCATTCCATTCAGGGAGCAGTTACTGGAATATTATGCAAATAACAAAACTCCAGGTGACGTTGAGGAAAATCTTTTGACTTGTTTGGCCGACCTTTTTATGCAGATAAGCCAAGCAAAGAAAAAGACCGGTGTTATTGCTCCAAAACGTTTTGTTCAGAGAGTGAAGAAACAGAATGAGTTGTTTCGCAGCTACATGCACCAGGATGCACACGAGTTCTTAAATTTTCTTTTGAATGAACTTGTTGATATTCTGGAAAAAGAG…
ZmUBP36	ATGACTCCGCGCCCGCACCAACCGGCCGGCCACCTACTCCGTGGGCGCGAAACCCTAACTGGCGCCCGCATCCCTCTCTATTCCATGGCGGAGCAGGATGGCGACGCGGGGCAGATGCCACCCGACTCCGTTCCGGTGGTTGGTGTAGGGGATCAAAATACTAATCAGCATCAACCATTTTTTTCGATGTGCCAACCACTTCGCACTGTTAGCTACTCGAATTCGTGGGATGGGACTTGTGTTGCTGCTGCCAATGAAAATGACCACACTGGCATATCTGGTACATTGGACAGGGAAGACGATTCATGTTCACGACATTCAATCAATAAGGAAGTCAGTTTGGTGCAAGGTGTTATGAAAATGGAACAATCAATGGATGGAGTTGATGTGCCGCATGGA…
ZmUBP37	ATGGCAGACGAGGATGCCGCCGAGACCGTCGGCGCCGCGTACATGACGGTCCCGCCGCCGCTGGTTATGCCGGACGCCGCAGTGCCTCCGCCGGTGGCGGCAGAGACCGTCGCCACTCTGCCGCCCGTTTCCGATGACGACACGGAGGCCGCCGTCGCGGCTATGTTGGTCGTTCTGCTTCCTCCACCGCCGGAGCAAATGGTGGCGATTCCTCAACCTTTCTCCTCTGAATCCAAGCTGCCTGAGGTGACCGTTCAGGCTTTGGGACATTTACTAGAAGAGGAGCATCCAGTCATGGCTGTATCTGATAACAAGGAAAGTGAGAAACAAATACCACGTCCACCACCATGTCCTTCAGGAGAACAGCAAAAACCTAAGGACGATGGTGATCTTTCAGAT…
ZmUBP38	ATGGCGGGGGTTTCGATGGCGGCGGCGCCTGAGGGGGTGCTGCACCGCCGGATTGAGTTTCATCTTGCACGGAGACCGCATGGCTCTGTGGCGGTGGGCGGCGGCGGGTTCCGGATGGAGACGCTGAACCCGGACGCCGCTGGTAAGGTGGGGCCCGGGGAGGCGGTCGGGAGCAGCGAGGGGGATGCGAGGAGGCCGGAGAAGGGAGACAGTGGCGGGATCGATCCGGAGCTCAGCGTCGCAAGGATCTACCTCGGGAGAATTGGTGCTGGATTGGAAAATCTTGGGAATACCTGCTATCTCAACTCAGTTCTGCAATGCTTGACGTACACGGAGCCGTTCGCTGCCTATTTGCAGAGCGGGAAGCACACGTCCTCATGTCGCACATCCGGATTTTGT…
ZmUBP39	ATGCTGGGGGGCGGCGCCGGAGGCGGTGGCGCGGGCGCGGGCTTGGGACTGGACCTTTCGGCGGTGATCCAAGCGGCGGTCGTCGGGCTCGTGCTCTTCTCCGCGGCCGTCGTTGCCGTGCGCCGCGCCGCCTCGCGCTACTTCGTCGTCGACGCCGCGGGGTTCGCCGCCTCCTACGACGATCACCACCACAGCTCGCCCGCCTCCCCGATGTCGTCCAAGGGGAACCGGCCGGAGCAGGGGGGCGCCGCAGCGGACCTCACGGGGCCCTGCGCCGCGTGCGGTGTCGTCACCTCCAAGAAGTGCTCCGGGTGCAAGCGCGTGCGGTACTGTTCCCAAGAATGCCAGACAAAGCATTGGCAAATTGATCACAAATTCAAGTGCAAACAAATGAAATCA…
ZmUBP40	ATGGCGGAGCAGGACGACGCCGCGGGGCAGAGCCCGCTCGACTCCGTTCCGATCGACGAAACTTGTGATGCTGAAGATATGCATTCTCCTTTGTCCTTTTCTTACAGAAGTCAGCCTAAATCTGTGGGAGCTGGTCTTAGCAATATGGGGAACACATGCTTCCTGAACGCAACTCTTCAGTGCATCACTCACACTGTACCGCTTTTTCTCAAGCTTCGCTCAACTGATCATTCCACCCCATGCTCATATAATAAGGATGGGTTTTGTTCTTTCTGTGCCCTTAAAGAACATGTTGATGAATCAATTCAAAGGTCTGGATCTGTTATAGCACCAGCAAAGTTCAGAGATAATTTAAGAAAGTTATCTTCGGATTTTTGGCCAGGACAGCAAGAAGATGCA…
ZmUBP41	ATGACTATGATGACGCCGCCCCCTCTCGAGCAGCAGCAGGGGGACGAGATGCTGGTGCCGCACCAGGAGCTCCCTGTCGCTGGCCCAGAACCTGCCCCACAGCCGATGGAAGTTGTTGCGCAGACAGAACCCGCCAACACAGCGGAGACCCAGCCACCCGAGGACCCGCAGACGTCGCGCTTCACCTGGACAATTGAAAGCTTCAGTCGTCTTAACACTAAGAAGCACTACTCTGATGCGTTCGTCGTTGGAGGATACAAATGGCGTGTGCTAATTTTCCCCAAGGGGAACAATGTGGATCACTTATCGTTGTATTTGGATGTTGCGGATTCTGGGAGCCTCCCATATGGGTGGAGCCGGTATGCTCAGTTCAGCTTGGCTGTTGTGAATCAGGTCCAC…
ZmUBP42	ATGGCCACCGCCGCCACCGCTTCCCACCCGGCTTCCGCCTCCACCTCCGGCCGCGACGCTCTCGCCGCCGCCTCCTCCTCCCCCGCCGCCGTCTGCCTCGTCCCGTTCAGGTGGTGGGCGCGGGTGCGGGAGGAGGAGGCGGCGGGCGGGGTGCAGTACGCGGCCACCGCCGCCGCGTCGCCCTCCTACTACGGCCTCAGGCTGCTTCACAGCTTGCTGCACCCGGATCTCGTCCTGCGCCTCGAGCGCGGGGAGTGCCGCGCCGGTGGCGGGAACGGAGGCGGGCGCAGCTACGCGCTCGTCCCGGCCGACGAGCTCTCCAGGGCGCTCGCCAGGCAAAACTCTGGTTTGGGTTTACAAAATAAGCACTCCTTTGCTGGAGATAGTGCTGGTGCTTAT…
ZmUBP43	ATGACGACCTCGCCGCCGCCCGCCGAGCATGAGGAAGAGGAGGTGCTGGTGCCGTATGGCCCGCACCTGGAGTTGCCCAATGGAGCGCAGCCAATGGAAGTTGTGCCTGCTGAGCCAGCTGCTACTGTGGAAAACCAACAGATAGAGGATCCACCAATATCGAGATTTACTTGGACCATTGAGAACCTATCAAGAGTTAGCACGAAGAAGCTGTACTCCGAAATCTTTGTTGTCGGAGGCTACAAGTGGCGAATCTTGATTTTCCCAAGGGGAAATAATGTTGAATTCTTATCTATGTATTTGGATGTGGCTGATTCTGGGGTATTGCCCTATGGGTGGACTAGATATGCACAATTCAGCCTCTCTGTGGTTAATCAAATTCACAACAAATTCACAATA…
ZmUBP44	ATGAGCAGGCCCAACACTCGCAACAAGAGCAAGAGGCCACGATCTGATGAATCCATTAATCCGTCTGCGGCTGTTTTCAAGAAGATACACTCCGCCGGTGATATCTCGAAAGACGATATCTGCCAGCTTTACATGGTGTGGAAACCGCCTTGCCATGGCTGCCATGGCAATACTAAGGATTCCCCAAATTGTTTCTGTGGGTTGATCCCTGCTGCCAATGGGGTTCGGAAGACTGGCCTCTGGCAGAAAATGCAGGAAATGGTTCGTGGTCTCGGCCCCAATCCATCCAAGGACCTCCGCGATTCCACTGATACGCCTGCTGGATTGACTAACCTGGGTGCAACCTGTTATGCAAATAGCATACTTCAGTGCCTTTACATGAACATTGCATTCCGCTCA…
ZmUBP45	ATGACGACCTCGCCGCCGCCCGCCGAGGAACAGCAGGAGGAAGAGGAGGTGCTGGTGCCGCATGGCCCGCACCAGGAGCTGCCCAATGGAGCGCAGCCAATGGAAGTTGTGCCTGCTGAGCCAGCTGCTACCGTGGAGAACCAACAGATAGAGGATCCACCAATCTCGAGATTTACTTGGACCATTGAGAATTTATCAAGAGTTAGCACAAAGAAGCTCTACTCTGAAATTTTTGTTGTTGGAGGCTACAAGTGGCGAATTTTGATTTTCCCTCGGGGGAATAATGTTGAATTCTTATCTATGTATTTGGATGTAGCTGATTCTGGAGTCTTGCCCTATGGATGGACTAGATACGCACAATTCAGCCTCTCTGTGGTTAATCAGATTCACAACAAGTTC…
