# Supplementary material for: Genome-wide identification and expression analysis of Ubiquitin-specific protease gene family in maize (Zea mays L.)
Source: BMC Plant Biol. 2024 May 16;24:404. doi: 10.1186/s12870-024-04953-5 (PMC11097515; doi:10.1186/s12870-024-04953-5)
Supplement: Supplementary file 6 — Supplementary Material 6. [file 12870_2024_4953_MOESM6_ESM.xls]

## Sheet: Sheet1
Genome-wide identification and expression analysis of Ubiquitin-specific protease gene family in maize (Zea mays L.)
Supplementary Table 6. Raw data for GO enrichment analysis
term	enrichment	pvalue	count	class
Cytosol	0.95	1.64e-14	22	CC
Nucleus	0.56	1.09e-08	25	CC
Intracellular	0.3	5.37e-08	33	CC
Cytoplasm	0.41	6.06e-08	29	CC
Intracellular organelle	0.32	1.74e-05	29	CC
Cellular anatomical entity	0.19	6.56e-05	33	CC
Intracellular membrane-bounded organelle	0.31	0.00046	26	CC
Thiol-dependent ubiquitin-specific protease activity	2.54	1.73e-63	28	MF
Cysteine-type endopeptidase activity	2.32	2.07e-41	21	MF
Protein histidine kinase binding	2.3	1.81e-06	4	MF
Zinc ion binding	0.96	0.0373	5	MF
Protein deubiquitination	2.54	5.56e-63	28	BP
Ubiquitin-dependent protein catabolic process	1.76	4.36e-41	27	BP
Cellular catabolic process	1.31	2.02e-36	31	BP
Cellular metabolic process	0.48	9.02e-13	32	BP
Cellular process	0.31	1.83e-08	33	BP
Regulation of protein stability	2.08	1.05e-05	4	BP
Autophagosome organization	1.92	3.87e-05	4	BP
Jasmonic acid mediated signaling pathway	1.9	4.56e-05	4	BP
Innate immune response	1.33	0.0057	4	BP
