# Supplementary material for: Genome-wide identification and expression analysis of Ubiquitin-specific protease gene family in maize (Zea mays L.)
Source: BMC Plant Biol. 2024 May 16;24:404. doi: 10.1186/s12870-024-04953-5 (PMC11097515; doi:10.1186/s12870-024-04953-5)
Supplement: Supplementary file 7 — Supplementary Material 7. [file 12870_2024_4953_MOESM7_ESM.xls]

## Sheet: Sheet1
Genome-wide identification and expression analysis of Ubiquitin-specific protease gene family in maize (Zea mays L.)
Supplementary Table 7. CDS length, protein length, molecular weight, isoelectric point, protein stability, protein hydrophobicity, and subcellular localization analysis of 45 ZmUBP genes
Gene Name	Gene ID	CDS (bp)	Protein length (aa)	Molecular weight ( Da )	Transmembrane domains	Hydrophobicity	Subcellular localization	PI	Stability
ZmUBP1	Zm00001eb006870	1647	366	42.18	0	-0.459	Nucleus	5.97	Unstable
ZmUBP2	Zm00001eb008340	3997	1073	119.35	0	-0.491	Nucleus	6.73	Unstable
ZmUBP3	Zm00001eb026810	3293	890	100.29	0	-0.445	Nucleus	4.95	Unstable
ZmUBP4	Zm00001eb030930	1811	456	53.09	0	-0.673	Nucleus	6.37	Unstable
ZmUBP5	Zm00001eb030950	4030	1120	124	0	-0.712	Nucleus	7.06	Unstable
ZmUBP6	Zm00001eb038400	3394	786	86.02	0	-0.644	Nucleus	6.85	Unstable
ZmUBP7	Zm00001eb068590	2657	443	49	0	-0.449	Nucleus	8.17	Unstable
ZmUBP8	Zm00001eb073170	1953	650	72	0	-0.556	Nucleus	8.41	Unstable
ZmUBP9	Zm00001eb081190	1840	368	41.86	0	-0.413	Nucleus	6.37	Unstable
ZmUBP10	Zm00001eb082910	1976	504	55.39	0	-0.028	Nucleus	6.97	Unstable
ZmUBP11	Zm00001eb090590	3338	523	58.13	0	-0.267	Nucleus	5.57	Unstable
ZmUBP12	Zm00001eb102350	3949	1061	115.9	0	-0.714	Nucleus	5.11	Unstable
ZmUBP13	Zm00001eb110870	3362	552	60.33	0	-0.334	Nucleus	9.19	Unstable
ZmUBP14	Zm00001eb117210	3408	1029	120.6	0	-0.614	Nucleus	5.52	Unstable
ZmUBP15	Zm00001eb132880	4155	1114	130.72	0	-0.668	Nucleus	5.72	Unstable
ZmUBP16	Zm00001eb134530	3495	443	50.39	0	-0.364	Nucleus	4.89	Unstable
ZmUBP17	Zm00001eb135380	3939	1105	123.69	0	-0.781	Nucleus	6.29	Unstable
ZmUBP18	Zm00001eb151690	4330	1232	137.05	0	-0.595	Nucleus	6.82	Unstable
ZmUBP19	Zm00001eb151920	4080	1117	130.86	0	-0.651	Nucleus	5.97	Unstable
ZmUBP20	Zm00001eb162410	1936	478	53.62	0	-0.505	Nucleus	5.97	Unstable
ZmUBP21	Zm00001eb175050	3141	817	90.13	0	-0.624	Nucleus	5.11	Unstable
ZmUBP22	Zm00001eb180290	3601	828	90.37	1	-0.623	Nucleus	7.34	Unstable
ZmUBP23	Zm00001eb184600	5815	1693	187.82	0	-0.365	Nucleus	5.2	Unstable
ZmUBP24	Zm00001eb187750	2555	560	62.39	0	-0.616	Nucleus	5.4	Unstable
ZmUBP25	Zm00001eb200320	3619	1133	132.48	0	-0.574	Nucleus	5.81	Unstable
ZmUBP26	Zm00001eb204570	3249	934	103.67	1	-0.515	Nucleus	6.92	Unstable
ZmUBP27	Zm00001eb225610	2747	551	63.57	0	-0.661	Nucleus	6.44	Unstable
ZmUBP28	Zm00001eb238660	3941	939	103.86	0	-0.48	Nucleus	7.88	Unstable
ZmUBP29	Zm00001eb244780	1690	369	42.14	0	-0.402	Nucleus	7.29	Unstable
ZmUBP30	Zm00001eb251290	2719	740	82.13	0	-0.592	Nucleus	5.1	Unstable
ZmUBP31	Zm00001eb274940	3944	944	102.48	0	-0.424	Nucleus	5.52	Unstable
ZmUBP32	Zm00001eb292350	4248	1319	145.89	0	-0.668	Nucleus	9.37	Unstable
ZmUBP33	Zm00001eb292450	2713	644	70.82	0	-0.511	Nucleus	8.78	Unstable
ZmUBP34	Zm00001eb300350	3242	874	97.11	0	-0.393	Nucleus	5.29	Unstable
ZmUBP35	Zm00001eb300680	4261	1111	130.38	0	-0.641	Nucleus	5.86	Unstable
ZmUBP36	Zm00001eb310400	4116	1056	117.48	0	-0.514	Nucleus	6.33	Unstable
ZmUBP37	Zm00001eb315400	2798	707	78.39	0	-0.458	Nucleus	7.71	Unstable
ZmUBP38	Zm00001eb329890	2475	552	60.18	0	-0.278	Nucleus	7.68	Unstable
ZmUBP39	Zm00001eb336890	2985	795	88.53	0	-0.38	Nucleus	4.72	Unstable
ZmUBP40	Zm00001eb352840	2861	658	72.76	0	-0.628	Nucleus	8.67	Unstable
ZmUBP41	Zm00001eb352890	4462	1284	141.8	0	-0.723	Nucleus	8.86	Unstable
ZmUBP42	Zm00001eb374670	3110	879	95.39	0	-0.539	Nucleus	9.35	Unstable
ZmUBP43	Zm00001eb390390	3261	884	98.86	0	-0.707	Nucleus	5.85	Unstable
ZmUBP44	Zm00001eb408670	4120	1121	131.35	0	-0.673	Nucleus	5.98	Unstable
ZmUBP45	Zm00001eb423870	1393	368	41.81	0	-0.414	Nucleus	6.37	Unstable
