# Supplementary material for: Genome-wide identification and expression analysis of Ubiquitin-specific protease gene family in maize (Zea mays L.)
Source: BMC Plant Biol. 2024 May 16;24:404. doi: 10.1186/s12870-024-04953-5 (PMC11097515; doi:10.1186/s12870-024-04953-5)
Supplement: Supplementary file 8 — Supplementary Material 8. [file 12870_2024_4953_MOESM8_ESM.xls]

## Sheet: KAKS
Genome-wide identification and expression analysis of Ubiquitin-specific protease gene family in maize (Zea mays L.)
Supplementary Table 8. Nonsynonymous (Ka), synonymous (Ks) and Ka/Ks ratio between duplicate gene pairs
Gene ID	Gene ID	Ka	Ks	Ka/Ks
Zm00001eb175050	Os08t0527300	1.15414	2.16985	0.531896
Zm00001eb175050	Os02t0795000	0.278696	1.23599	0.225485
Zm00001eb184600	Os11t0619500	0.0598362	0.315986	0.189363
Zm00001eb187750	Os09t0407900	0.244298	0.698765	0.349614
Zm00001eb251290	Os10t0478450	0.0639872	0.31549	0.202819
Zm00001eb081190	Os02t0504500	0.358979	1.22366	0.293365
Zm00001eb081190	Os06t0184300	1.36985	2.16985	0.631312
Zm00001eb082910	Os05t0510300	1.03075	2.2236	0.46355
Zm00001eb117210	Os08t0528000	0.250188	1.02658	0.243709
Zm00001eb110870	Os07t0160000	0.221739	0.985685	0.22496
Zm00001eb110870	Os08t0527600	0.543699	1.54896	0.351009
Zm00001eb134530	Os07t0661300	0.532579	1.56985	0.339255
Zm00001eb336890	Os08t0527900	0.369831	1.21699	0.303891
Zm00001eb352890	Os12t0621000	0.265789	1.06982	0.248442
Zm00001eb374670	Os09t0505100	0.189563	0.698456	0.271403
Zm00001eb374670	Os08t0528100	0.148965	1.13987	0.130687
Zm00001eb292350	Os01t0550100	0.198763	0.62316	0.31896
Zm00001eb292450	Os08t0478500	0.195476	0.698526	0.279841
Zm00001eb300350	Os02t0504500	0.31488	1.06986	0.294318
Zm00001eb300680	Os09t0407900	0.0369785	0.239564	0.154357
Zm00001eb329890	Os09t0407900	0.48952	1.06983	0.45757
Zm00001eb006870	Os08t0527300	0.0456915	0.289456	0.157853
Zm00001eb008340	Os08t0527300	0.631979	1.56983	0.402579
Zm00001eb026810	Os07t0661300	0.336988	0.854692	0.394279
Zm00001eb030930	Os12t0621000	1.16982	1.78936	0.653764
Zm00001eb030950	Os12t0621000	0.0569813	0.362598	0.157147
Zm00001eb408670	Os08t0527300	0.869422	1.6236	0.53549
Zm00001eb175050	TraesCS6D02G339500.1	0.315979	1.06986	0.295347
Zm00001eb175050	TraesCS1B02G149400.2	0.63155	1.56399	0.403808
Zm00001eb175050	TraesCS2B02G263500.4	1.10659	1.84633	0.599349
Zm00001eb184600	TraesCS7D02G280800.4	0.0413562	0.315698	0.130999
Zm00001eb184600	TraesCS2B02G149000.2	0.321599	0.795623	0.40421
Zm00001eb184600	TraesCS7D02G149800.1	1.06499	1.56986	0.678398
Zm00001eb187750	TraesCS6A02G357500.1	0.0132598	0.0698457	0.189845
Zm00001eb187750	TraesCS1D02G441900.1	0.0635199	0.265398	0.239338
Zm00001eb187750	TraesCS7D02G259000.1	0.0834693	0.156524	0.533269
Zm00001eb251290	TraesCS2D02G300900.2	0.0932488	0.532499	0.175115
Zm00001eb251290	TraesCS1B02G342600.2	0.32158	1.3257	0.242574
Zm00001eb251290	TraesCS2B02G268700.1	0.79145	1.56236	0.506574
Zm00001eb081190	TraesCS1A02G192900.1	0.0569713	0.235698	0.241713
Zm00001eb082910	TraesCS1A02G192900.1	0.069821	0.156845	0.445159
Zm00001eb082910	TraesCS1D02G441900.1	0.0421024	0.156986	0.268192
Zm00001eb082910	TraesCS1D02G441900.1	0.041366	0.158969	0.260215
Zm00001eb110870	TraesCS7B02G154700.1	0.0369811	0.123987	0.298267
Zm00001eb110870	TraesCS7D02G485600.1	0.0516987	0.153299	0.337242
Zm00001eb110870	TraesCS1A02G432100.1	0.0156984	0.0985635	0.159272
Zm00001eb110870	TraesCS7B02G154700.1	0.0789562	0.198654	0.397456
Zm00001eb110870	TraesCS3D02G124600.3	0.15137	0.46524	0.325359
Zm00001eb110870	TraesCS6A02G203500.1	0.0178962	0.11266	0.158852
Zm00001eb117210	TraesCS3D02G124600.3	0.0369852	0.136985	0.269996
Zm00001eb117210	TraesCS5A02G105900.1	0.15488	0.43266	0.357971
Zm00001eb117210	TraesCS2A02G127200.3	0.0748563	0.269846	0.277403
Zm00001eb134530	TraesCS7D02G258700.1	0.0984521	0.329843	0.298482
Zm00001eb134530	TraesCS7A02G258100.2	0.0354698	0.123987	0.286078
Zm00001eb336890	TraesCS3A02G295900.1	0.154725	0.436895	0.354147
Zm00001eb336890	TraesCS7A02G147900.1	0.0484562	0.165987	0.291929
Zm00001eb336890	TraesCS7B02G154700.1	0.0368943	0.265986	0.138707
Zm00001eb352890	TraesCS2B02G544700.1	0.152485	0.563986	0.270369
Zm00001eb374670	TraesCS5D02G214000.1	0.0369851	0.256986	0.143919
Zm00001eb374670	TraesCS5B02G111000.7	0.123584	0.356985	0.346189
Zm00001eb374670	TraesCS5A02G027000.1	0.321598	1.09635	0.293335
Zm00001eb374670	TraesCS7A02G258100.2	0.0986451	0.225698	0.437066
Zm00001eb374670	TraesCS1A02G137800.3	0.0598475	0.123699	0.483817
Zm00001eb374670	TraesCS2A02G127200.3	0.159865	0.456327	0.35033
Zm00001eb292350	TraesCS5A02G027000.1	0.159635	0.365499	0.436759
Zm00001eb292350	TraesCS3D02G124600.3	0.0658948	0.452499	0.145624
Zm00001eb292450	TraesCS7A02G257700.1	0.0659842	0.359874	0.183354
Zm00001eb292450	TraesCS7B02G051400.2	0.125699	0.659862	0.190492
Zm00001eb300350	TraesCS2B02G544700.1	0.0693525	0.159862	0.433826
Zm00001eb329890	TraesCS6B02G231700.4	0.0693525	0.452689	0.153201
Zm00001eb329890	TraesCS3B02G142100.2	0.129568	0.335682	0.385985
Zm00001eb329890	TraesCS6B02G291800.1	0.0163598	0.112354	0.145609
Zm00001eb006870	TraesCS4D02G304300.1	0.369845	1.0327	0.358135
Zm00001eb006870	TraesCS7D02G237300.1	0.0965842	0.235698	0.409779
Zm00001eb006870	TraesCS4B02G267000.2	0.0153625	0.0652351	0.235494
Zm00001eb008340	TraesCS2A02G340100.1	0.0459322	0.15237	0.301452
Zm00001eb008340	TraesCS6A02G192600.1	0.0659833	0.152635	0.432296
Zm00001eb008340	TraesCS3A02G201000.1	0.0456398	0.198526	0.229893
Zm00001eb026810	TraesCS5B02G026200.1	0.0698235	0.165985	0.420661
Zm00001eb030930	TraesCS5B02G243400.1	0.0986235	0.269835	0.365495
Zm00001eb030930	TraesCS6D02G187000.1	0.0693258	0.165986	0.41766
Zm00001eb030930	TraesCS5D02G252600.2	0.0265984	0.11366	0.234018
Zm00001eb408670	TraesCS7D02G258900.1	0.0653246	0.169853	0.384594
Zm00001eb038400	Zm00001eb315400	0.360978	1.24429	0.290108
Zm00001eb030930	Zm00001eb134530	1.03874	2.91887	0.355872
Zm00001eb081190	Zm00001eb244780	0.149111	1.1212	0.132991
Zm00001eb102350	Zm00001eb175050	0.579863	1.9441	0.298268
Zm00001eb110870	Zm00001eb329890	0.0498651	0.192587	0.258923
Zm00001eb187750	Zm00001eb251290	0.0896712	0.218979	0.409496
Zm00001eb204570	Zm00001eb238660	0.0371173	0.177122	0.209559
Zm00001eb244780	Zm00001eb423870	0.150907	1.03075	0.146405
Zm00001eb292350	Zm00001eb352890	0.0576604	0.190188	0.303176
Zm00001eb292450	Zm00001eb352840	0.084103	0.161739	0.519991
