# Supplementary material for: Genome-wide identification and expression analysis of Ubiquitin-specific protease gene family in maize (Zea mays L.)
Source: BMC Plant Biol. 2024 May 16;24:404. doi: 10.1186/s12870-024-04953-5 (PMC11097515; doi:10.1186/s12870-024-04953-5)
Supplement: Supplementary file 9 — Supplementary Material 9. [file 12870_2024_4953_MOESM9_ESM.xls]

## Sheet: KAKS
Genome-wide identification and expression analysis of Ubiquitin-specific protease gene family in maize (Zea mays L.)
Supplementary Table 10. Websites used in the present study
Wibsite title	URL
Ensembl plants	https://plants.ensembl.org/
Pfam	Pfam: Home page (xfam.org)
NCBI CD search	NCBI Conserved Domain Search (nih.gov)
ExPASy	SIB Swiss Institute of Bioinformatics | Expasy
TMHMM	TMHMM 2.0 - DTU Health Tech - Bioinformatic Services
Plant-Ploc	Plant-PLoc server (sjtu.edu.cn)
SWISS MODEL	SWISS-MODEL (expasy.org)
MEME online tool	MEME - MEME Suite (meme-suite.org)
TAIR	TAIR - Browse - Gene Families (arabidopsis.org)
Phytozome	Phytozome (doe.gov)
iTOL	iTOL: Interactive Tree Of Life (embl.de)
PlantCARE	PlantCARE, a database of plant promoters and their cis-acting regulatory elements (ugent.be)
Microlife Letter	微生信-在线生物信息学分析、可视化云平台 (bioinformatics.com.cn)
Tbtools	Releases · CJ-Chen/TBtools (github.com)
STRING	STRING: functional protein association networks (string-db.org)
EMBL-EBI	EMBL-EBI homepage | EMBL-EBI
